# Supplementary material for: Quantitative Analysis of Protein and Gene Expression in Salivary Glands of Sjogren’s-Like Disease NOD Mice Treated by Bone Marrow Soup
Source: PLoS One. 2014 Jan 29;9(1):e87158. doi: 10.1371/journal.pone.0087158 (PMC3906116; doi:10.1371/journal.pone.0087158)
Supplement: Table S1 — A list of quantified SMG proteins between BM Soup-treated and untreated NOD mice. (XLSX) [file pone.0087158.s001.xlsx]

## Sheet: Sheet1
Supplemental Table 1 - A list of quantified SMG proteins between BM Soup-treated and untreated NOD mice.
Accession	# Peptides	MW [kDa]	calc. pI	131/130	Description
IPI:IPI00229003.1	3	100.772	4.97021	0.183383	Protocadherin gamma A12
IPI:IPI00109389.1	2	39.4435	5.43994	0.32344	Protein KIAA0174
IPI:IPI00669295.1	2	91.1399	7.44482	0.334589	PREDICTED: similar to putative aminopeptidase Fxna isoform 3
IPI:IPI00754743.1	2	47.3659	8.27979	0.369475	PREDICTED: similar to Inositol hexakisphosphate kinase 2
IPI:IPI00621231.1	7	16.5623	5.64307	0.387243	Odorant binding protein Ib (Fragment)
IPI:IPI00127754.1	2	10.2813	4.88135	0.398554	Lacrimal androgen-binding protein eta
IPI:IPI00751076.1	17	87.8981	9.96436	0.40485	PREDICTED: similar to Actin, cytoplasmic 2
IPI:IPI00463193.1	3	18.4964	6.90283	0.418172	PREDICTED: similar to odorant binding protein Ia
IPI:IPI00620507.2	2	58.4299	8.77783	0.420569	ADP-ribosylation factor guanine nucleotide factor 6 homolog
IPI:IPI00133132.1	2	115.748	6.354	0.420996	Protein tyrosine kinase 2 beta
IPI:IPI00466369.1	2	90.7441	9.62744	0.426699	PRO1777 homolog (Fragment)
IPI:IPI00753896.1	3	155.692	8.25049	0.427765	PREDICTED: similar to polymerase (RNA) III polypeptide A
IPI:IPI00125505.2	2	155.18	5.77002	0.429768	Cdc42 GTPase-activating protein
IPI:IPI00187557.1	6	18.4573	5.66846	0.436554	Odorant binding protein Ia
IPI:IPI00126097.2	2	42.4146	4.98291	0.45923	Isoform 2 of Cyclic AMP-responsive element-binding protein 3
IPI:IPI00226099.1	2	104.891	9.80322	0.459933	Hypothetical protein
IPI:IPI00662419.1	4	25.0939	9.24658	0.461895	PREDICTED: similar to heterogeneous nuclear ribonucleoprotein A3
IPI:IPI00134827.1	2	55.2773	9.71533	0.466092	MODERATELY SIMILAR TO XENOPUS LAEVIS TAIL-SPECIFIC THYROID HORMONE UP-REGULATED
IPI:IPI00757301.1	2	108.48	5.5542	0.47304	PREDICTED: similar to Dual specificity protein phosphatase 13
IPI:IPI00753328.1	2	71.8939	9.49561	0.485194	PREDICTED: similar to hormonally upregulated Neu-associated kinase
IPI:IPI00120155.1	3	102.388	5.47803	0.498417	Interleukin-6 receptor beta chain precursor
IPI:IPI00752150.1	6	301.495	6.56592	0.499137	302 kDa protein
IPI:IPI00480454.1	4	376.286	6.66846	0.508734	Mixed-lineage leukemia 3 protein
IPI:IPI00626525.2	2	92.6724	7.60596	0.517381	93 kDa protein
IPI:IPI00136967.2	2	98.5991	7.38623	0.526794	Isoform 1 of Glutamate receptor 2 precursor
IPI:IPI00229650.5	3	321.694	7.38623	0.535119	Isoform 2 of Chromodomain-helicase-DNA-binding protein 9
IPI:IPI00125667.1	2	291.275	7.23975	0.545328	Telomerase protein component 1
IPI:IPI00755151.1	2	122.661	9.61279	0.550869	PREDICTED: similar to erythrocyte membrane protein band 4.1 like 4B isoform 2
IPI:IPI00468196.1	5	18.8031	10.4185	0.552238	PREDICTED: similar to ribosomal protein L21
IPI:IPI00649727.1	3	85.0456	6.23975	0.553235	Ccdc21 protein
IPI:IPI00750214.1	2	95.4359	9.5835	0.553927	PREDICTED: similar to DEAD (Asp-Glu-Ala-Asp) box polypeptide 23 isoform 2
IPI:IPI00229688.1	2	24.2773	9.43701	0.556511	Hypothetical protein 2610042L04Rik
IPI:IPI00396695.2	2	59.8268	9.05615	0.568715	Asparagine-linked glycosylation 8 homolog (yeast, alpha-1,3-glucosyltransferase)
IPI:IPI00650019.1	3	26.9165	6.80029	0.571002	27 kDa protein
IPI:IPI00229599.1	4	202.219	7.81104	0.573771	Neuron navigator 1
IPI:IPI00757827.1	2	70.0327	9.56885	0.575101	PREDICTED: similar to junctophilin 3
IPI:IPI00315359.1	2	40.995	8.99756	0.579032	Voltage-gated potassium channel beta-2 subunit
IPI:IPI00117889.1	2	91.208	6.45557	0.579275	Mitogen-activated protein kinase kinase kinase kinase 2
IPI:IPI00649974.2	2	50.713	8.25049	0.580641	Cblc protein
IPI:IPI00265190.1	2	187.628	8.25049	0.584328	Zinc finger protein 469
IPI:IPI00749974.1	3	103.529	9.67139	0.587139	PREDICTED: beaded filament structural protein in lens-CP94
IPI:IPI00122815.3	34	57.0228	4.88135	0.587479	Prolyl 4-hydroxylase, beta polypeptide
IPI:IPI00465871.1	2	134.341	8.08936	0.587976	Probable G-protein coupled receptor 158 precursor
IPI:IPI00126055.1	2	49.3923	4.89404	0.590816	EGF-containing fibulin-like extracellular matrix protein 2 precursor
IPI:IPI00475142.3	8	778.98	5.93506	0.593287	PREDICTED: similar to obscurin, cytoskeletal calmodulin and titin-interacting RhoGEF
IPI:IPI00122368.1	2	41.2426	7.98682	0.593323	P2X4c receptor subunit
IPI:IPI00130390.5	6	130.042	8.33838	0.594809	Isoform 3 of Kinesin-like protein KIF1B
IPI:IPI00109588.2	2	161.317	8.1626	0.597258	Collagen alpha-1(IV) chain precursor
IPI:IPI00114710.2	2	129.778	6.7124	0.597863	Pyruvate carboxylase
IPI:IPI00134390.1	2	45.6532	6.3667	0.60514	Dipeptidase 1 precursor
IPI:IPI00117016.1	2	96.6756	7.1958	0.606751	DNA replication licensing factor MCM4
IPI:IPI00380409.1	4	517.032	7.12256	0.608011	Isoform 2 of Probable ubiquitin ligase protein MYCBP2
IPI:IPI00311780.3	4	140.666	8.85107	0.608693	Multidrug resistance protein 3
IPI:IPI00664640.2	2	260.083	6.93213	0.610508	PREDICTED: similar to Nucleolar preribosomal-associated protein 1
IPI:IPI00467004.1	2	88.0447	5.70654	0.610852	Signal transducer and activator of transcription 1
IPI:IPI00221723.1	2	54.04	5.52881	0.612598	Wiskott-Aldrich syndrome protein family member 2
IPI:IPI00658914.2	2	196.139	9.51025	0.612735	PREDICTED: similar to SH3/ankyrin domain gene 2 isoform a isoform 6
IPI:IPI00229466.1	2	151.917	8.48486	0.619201	Tenc1 protein
IPI:IPI00124675.1	2	67.6682	5.5415	0.621883	Interferon-induced guanylate-binding protein 1
IPI:IPI00133640.1	2	83.0818	9.42236	0.623131	Hypothetical protein 7420416P09Rik
IPI:IPI00116861.4	2	27.4601	9.93506	0.624772	Protein regulator of cytokinesis 1-like protein (Fragment)
IPI:IPI00675518.1	3	118.137	9.18799	0.626926	PREDICTED: zinc finger protein 608 isoform 4
IPI:IPI00659145.1	2	51.0597	9.51025	0.62876	PREDICTED: similar to neuregulin 1 isoform ndf43 isoform 20
IPI:IPI00655076.1	5	14.8077	4.01807	0.631238	Salivary protein 1
IPI:IPI00221718.1	2	66.4987	7.23975	0.63125	Polypeptide N-acetylgalactosaminyltransferase 12
IPI:IPI00473603.1	3	43.8638	9.75928	0.631799	Sjogren syndrome antigen B
IPI:IPI00316214.3	2	80.5155	8.67529	0.632553	Cyclin-T1
IPI:IPI00281031.1	3	60.1125	5.65576	0.634062	Isoform 2 of Mitotic spindle assembly checkpoint protein MAD1
IPI:IPI00117269.1	2	57.0763	6.25244	0.634131	Keratin, type II cuticular Hb2
IPI:IPI00621975.2	3	110.347	7.38623	0.635156	PREDICTED: similar to DEAD (Asp-Glu-Ala-Asp) box polypeptide 46
IPI:IPI00668611.2	7	810.047	7.53271	0.636028	PREDICTED: similar to Microtubule-actin crosslinking factor 1, isoform 21
IPI:IPI00331197.1	2	39.7144	6.59521	0.636853	Isoform 1 of Zinc phosphodiesterase ELAC protein 1
IPI:IPI00668146.2	2	115.973	7.98682	0.63693	PREDICTED: similar to centrosomal protein 170kDa isoform 4
IPI:IPI00110684.1	2	32.6462	5.60498	0.639752	Inorganic pyrophosphatase
IPI:IPI00754562.1	2	147.942	7.92822	0.643655	Isoform 1 of Membrane-associated phosphatidylinositol transfer protein 2
IPI:IPI00229513.3	2	210.687	6.65381	0.643895	Isoform 3 of Voltage-dependent L-type calcium channel alpha-1C subunit
IPI:IPI00752535.1	5	187.083	6.25244	0.644255	PREDICTED: similar to WNK lysine deficient protein kinase 3 isoform 1
IPI:IPI00474459.1	2	66.888	7.2251	0.64527	ALPHA-L-IDURONIDASE (EC 3.2.1.76) homolog
IPI:IPI00474255.1	2	121.996	6.88818	0.648072	Isoform 2 of Rho guanine nucleotide exchange factor 10
IPI:IPI00464131.5	2	182.111	7.04932	0.650606	MKIAA1769 protein (Fragment)
IPI:IPI00118850.3	2	57.4569	9.979	0.651564	Hypothetical IQ calmodulin-binding motif containing protein
IPI:IPI00136627.1	2	11.5539	9.11475	0.652329	Hypothetical protein
IPI:IPI00308568.1	3	71.5336	6.20166	0.65447	Wee1-like protein kinase
IPI:IPI00626688.3	3	160.074	5.57959	0.65592	Hypothetical protein E130112L23Rik
IPI:IPI00317134.3	6	218.568	8.20654	0.657351	TOG protein homolog
IPI:IPI00458579.1	4	55.5181	8.104	0.65769	Signal recognition particle 54 kDa
IPI:IPI00173138.1	2	80.4533	7.63525	0.659572	Phosphorylated CTD-interacting factor 1
IPI:IPI00463468.3	2	60.3047	8.33838	0.661603	Nol5 protein
IPI:IPI00114711.1	2	83.2226	6.55127	0.663567	2-5A-dependent ribonuclease
IPI:IPI00750618.1	3	201.245	7.53271	0.665599	PREDICTED: similar to GCN1 general control of amino-acid synthesis 1-like 1 isoform 4
IPI:IPI00222761.1	2	24.3665	8.71924	0.666048	NT2RI2007148 homolog
IPI:IPI00223910.1	2	105.713	9.08545	0.66641	Polypeptide N-acetylgalactosaminyltransferase 5
IPI:IPI00475151.1	2	12.1283	9.42236	0.667698	Hypothetical protein,
IPI:IPI00124590.3	6	218.939	6.66846	0.668579	CASP8-associated protein 2
IPI:IPI00624394.2	2	61.5658	8.36768	0.670556	62 kDa protein
IPI:IPI00230596.1	3	44.5997	5.56689	0.67169	Isoform 3 of TOM1-like 1 protein
IPI:IPI00551234.3	2	175.655	7.34229	0.673234	Alpha 1 type XXIV collagen
IPI:IPI00515361.1	3	120.016	5.80811	0.676054	Isoform 2 of SWI/SNF-related matrix-associated actin-dependent regulator of chromatin subfamily C member 1
IPI:IPI00331170.1	3	77.4069	9.49561	0.676326	U4/U6 small nuclear ribonucleoprotein Prp3
IPI:IPI00222496.2	4	48.6266	5.18604	0.67815	Thioredoxin domain containing 7
IPI:IPI00421139.8	5	211.937	7.45947	0.679417	M5C1086C06 product:discs, large homolog 5 (Drosophila)
IPI:IPI00408646.3	2	267.6	8.85107	0.681072	CACNA1A
IPI:IPI00318790.4	2	208.663	5.03369	0.685862	Voltage-gated sodium channel
IPI:IPI00750277.1	3	92.0053	9.51025	0.685982	PREDICTED: similar to myosin IIIA
IPI:IPI00462768.1	2	29.5239	8.48486	0.687532	Hypothetical protein
IPI:IPI00622351.1	2	53.1827	10.2866	0.687768	53 kDa protein
IPI:IPI00346834.1	3	62.806	8.42627	0.688611	Similar to Keratin 2p
IPI:IPI00319992.1	27	72.3775	5.16064	0.688867	78 kDa glucose-regulated protein precursor
IPI:IPI00129472.5	4	111.997	6.354	0.690494	Signal-induced proliferation-associated protein 1
IPI:IPI00668028.2	4	166.317	7.31299	0.690866	PREDICTED: similar to nucleoporin 210kDa-like
IPI:IPI00377289.3	2	66.8884	5.77002	0.692221	ProSAPiP2 protein
IPI:IPI00117935.2	3	187.407	8.23584	0.692355	Isoform 2 of Phosphatidylinositol-4-phosphate 3-kinase C2 domain-containing alpha polypeptide
IPI:IPI00356199.5	4	27.7083	10.3159	0.69265	PREDICTED: similar to 60S ribosomal protein L7a
IPI:IPI00404837.3	6	222.72	5.74463	0.693415	Myosin-4
IPI:IPI00750576.1	2	352.113	7.7085	0.6936	PREDICTED: similar to mucin 19
IPI:IPI00667487.2	2	134.696	7.79639	0.694186	jumonji domain containing 1A isoform 2
IPI:IPI00469996.3	2	130.709	8.96826	0.694909	Isoform 1 of RNA exonuclease 1 homolog
IPI:IPI00137414.3	7	516.53	6.22705	0.695829	517 kDa protein
IPI:IPI00346384.5	3	172.657	6.20166	0.696881	PREDICTED: UDP-glucose:glycoprotein glucosyltransferase 2 isoform 4
IPI:IPI00321955.3	3	101.311	6.354	0.696932	Isoform 1 of Myocardin
IPI:IPI00411016.1	3	12.8487	5.94775	0.697109	Lacrimal androgen-binding protein epsilon
IPI:IPI00474689.3	5	120.274	7.53271	0.697148	PREDICTED: similar to formin-like 2 isoform B
IPI:IPI00121558.4	3	49.884	5.66846	0.69767	Similar to Alpha tubulin
IPI:IPI00411157.2	3	171.746	6.7417	0.698289	Latrophilin 3
IPI:IPI00123639.1	12	47.9649	4.48779	0.698853	Calreticulin precursor
IPI:IPI00406995.2	2	29.7111	5.8208	0.699426	Cyclin C
IPI:IPI00172328.1	5	540.925	6.21436	0.700561	Axonemal dynein heavy chain 8 long form
IPI:IPI00622068.1	6	30.566	9.24658	0.704989	31 kDa protein
IPI:IPI00352163.3	2	252.843	6.07471	0.705583	Fibronectin 1
IPI:IPI00671730.2	2	68.8351	9.61279	0.70571	PREDICTED: similar to cyclin fold protein 1
IPI:IPI00461693.1	3	45.7424	6.34131	0.706679	Actin-like 7-alpha-like protein
IPI:IPI00329872.1	8	137.948	5.84619	0.707401	Isoform 1 of Collagen alpha-1(I) chain precursor
IPI:IPI00222228.1	5	58.2303	8.25049	0.709062	Similar to KERATIN, TYPE II CYTOSKELETAL 6D
IPI:IPI00605227.1	2	111.779	6.40479	0.709581	112 kDa protein
IPI:IPI00622397.2	2	51.4311	7.60596	0.710056	51 kDa protein
IPI:IPI00130129.1	2	63.467	8.66064	0.710474	Isoform 1 of Nuclear factor 1 B-type
IPI:IPI00750044.1	3	237.948	5.71924	0.71334	PREDICTED: similar to cancer susceptibility candidate 5 isoform 2 isoform 2
IPI:IPI00227649.1	3	158.285	7.81104	0.71566	Hypothetical Tetratricopeptide repeat (Fragment)
IPI:IPI00757393.1	2	96.4879	6.29053	0.715898	PREDICTED: similar to Casitas B-lineage lymphoma
IPI:IPI00754161.1	4	233.495	8.74854	0.71681	PREDICTED: similar to Down syndrome cell adhesion molecule like 1
IPI:IPI00229626.7	2	187.523	8.1333	0.718312	PREDICTED: synaptojanin 1
IPI:IPI00469658.2	3	69.5758	8.33838	0.719889	Isoform 2 of Dystrobrevin beta
IPI:IPI00316791.3	2	67.9806	7.95752	0.72062	Isoform 2 of Dual specificity testis-specific protein kinase 1
IPI:IPI00553346.3	2	149.612	8.71924	0.721406	PREDICTED: similar to vitamin A-deficient testicular protein 11-like
IPI:IPI00131006.1	4	85.6854	8.26514	0.721871	Ribosomal protein S6 kinase alpha-4
IPI:IPI00621062.2	2	18.2347	10.7114	0.723566	18 kDa protein
IPI:IPI00330225.2	6	512.019	5.90967	0.724178	PREDICTED: similar to dynein, axonemal, heavy polypeptide 9 isoform 2 isoform 5
IPI:IPI00331397.6	4	147.201	8.90967	0.724394	Hypothetical Glycine-rich region/Serine-rich region/Alanine-rich region containing protein,
IPI:IPI00222795.1	2	53.0418	6.29053	0.725534	D(1B) dopamine receptor
IPI:IPI00380772.4	3	132.123	6.43018	0.725947	Protein C20orf194 homolog
IPI:IPI00752841.1	4	61.166	6.78564	0.72739	61 kDa protein
IPI:IPI00625070.3	5	607.726	5.47803	0.727491	PREDICTED: similar to Microtubule-actin crosslinking factor 1, isoform 12
IPI:IPI00752986.1	2	90.4994	7.72314	0.727846	PREDICTED: similar to ADP-ribosylation factor-directed GTPase-activating protein 1
IPI:IPI00677513.1	2	47.6134	8.73389	0.728216	PREDICTED: similar to putative pheromone receptor
IPI:IPI00758210.1	3	183.074	6.78564	0.728459	183 kDa protein
IPI:IPI00653261.1	2	34.9373	8.80713	0.72936	Hypothetical tRNA/rRNA methyltransferase (SpoU) containing protein
IPI:IPI00759891.1	2	83.5577	4.90674	0.730067	Isoform 3 of E3 ubiquitin ligase TRIAD3
IPI:IPI00330824.8	3	175.442	6.43018	0.732053	PLU1
IPI:IPI00227500.1	2	90.588	5.021	0.733278	Hypothetical Speract receptor (Scavenger receptor) , CUB domain containing protein
IPI:IPI00265303.4	4	182.139	7.03467	0.733549	PREDICTED: sterile alpha motif domain containing 9-like isoform 1
IPI:IPI00123319.1	10	32.8166	4.70361	0.734339	Isoform 1 of Tropomyosin beta chain
IPI:IPI00409936.1	2	116.839	4.91943	0.735053	Isoform 2 of Importin beta-3
IPI:IPI00119472.3	2	61.8125	8.76318	0.735539	TFIIH basal transcription factor complex p62 subunit
IPI:IPI00753387.1	2	16.7663	9.59814	0.736272	Hypothetical protein (Fragment)
IPI:IPI00163011.2	4	46.3859	5.78271	0.736346	Thioredoxin domain-containing protein 5 precursor
IPI:IPI00652063.2	3	501.828	4.86865	0.736848	PREDICTED: FAT tumor suppressor homolog 3 isoform 2
IPI:IPI00621085.1	3	111.044	6.07471	0.736967	Hypothetical protein
IPI:IPI00755892.1	2	46.242	9.56885	0.737825	46 kDa protein
IPI:IPI00651927.1	2	47.9041	7.50342	0.742145	LIM-domain containing, protein kinase
IPI:IPI00133839.1	2	101.872	5.40186	0.742477	Chromatin assembly factor 1 subunit A
IPI:IPI00110850.1	17	41.7097	5.47803	0.742709	Actin, cytoplasmic 1
IPI:IPI00556680.1	3	21.5169	4.43701	0.742787	Hypothetical protein
IPI:IPI00119153.2	2	71.0154	6.66846	0.743517	Isoform 2 of Ski-like protein
IPI:IPI00653965.1	2	18.0409	12.3521	0.748164	Hypothetical protein (Fragment)
IPI:IPI00331598.2	3	42.406	8.49951	0.749163	DnaJ (Hsp40) homolog, subfamily B, member 12
IPI:IPI00454192.1	2	154.75	6.50732	0.749602	Isoform 2 of RUN and SH3 domain-containing protein 2
IPI:IPI00653910.1	2	257.914	8.07471	0.749659	Capicua homolog (Drosophila)
IPI:IPI00110957.3	2	86.6094	7.95752	0.751123	Zinc finger protein 287
IPI:IPI00670212.1	3	66.5995	9.83252	0.751147	MICAL C-terminal like
IPI:IPI00754229.1	2	90.8114	6.56592	0.752731	PREDICTED: similar to zinc finger protein 282
IPI:IPI00760040.1	3	96.3562	8.44092	0.753242	96 kDa protein
IPI:IPI00606852.1	2	111.731	4.61475	0.754184	112 kDa protein
IPI:IPI00349296.4	5	200.679	8.35303	0.75419	TPR domain, ankyrin-repeat and coiled-coil-containing
IPI:IPI00124462.2	2	101.545	8.49951	0.754834	G-protein coupled receptor 110 precursor
IPI:IPI00750760.1	2	69.4581	8.42627	0.756855	70 kDa protein
IPI:IPI00129526.1	11	92.4183	4.81787	0.757395	Endoplasmin precursor
IPI:IPI00671294.1	3	145.082	6.13818	0.758276	PREDICTED: LIM domain only 7 isoform 9
IPI:IPI00462762.2	3	87.2117	9.20264	0.758365	Isoform 1 of U3 small nucleolar RNA-associated protein 14 homolog A
IPI:IPI00475256.1	4	24.6744	5.70654	0.759671	25 kDa protein
IPI:IPI00751874.1	3	89.7533	7.51807	0.760575	PREDICTED: similar to MAP/microtubule affinity-regulating kinase 4
IPI:IPI00750639.1	4	196.762	5.021	0.760614	Laminin B1 subunit 1
IPI:IPI00131533.1	2	55.3213	5.24951	0.760654	Caspase-8 precursor
IPI:IPI00649877.1	4	41.3894	9.59814	0.761078	Hypothetical protein
IPI:IPI00222188.3	7	129.524	9.12939	0.761399	procollagen, type I, alpha 2
IPI:IPI00320016.7	2	54.5064	8.95361	0.762588	Isoform 1 of Non-POU domain-containing octamer-binding protein
IPI:IPI00331710.1	2	68.6637	7.85498	0.766002	Acyl-CoA dehydrogenase family member 9, mitochondrial precursor
IPI:IPI00135379.1	3	238.685	8.63135	0.766409	Isoform 1 of Myosin-9B
IPI:IPI00673314.2	4	159.086	7.29834	0.766814	PREDICTED: spermatogenesis associated 13 isoform 7
IPI:IPI00411056.1	3	151.857	8.01611	0.768179	SAPLT
IPI:IPI00420597.2	2	133.972	5.41455	0.769014	WAPL protein
IPI:IPI00749576.1	2	181.248	8.35303	0.76951	PREDICTED: similar to Mediator of DNA damage checkpoint protein 1
IPI:IPI00399510.1	4	191.5	9.27588	0.769924	Nebulin-related anchoring protein isoform C
IPI:IPI00111831.1	5	220.466	9.36377	0.770386	Nascent polypeptide-associated complex alpha subunit, muscle-specific form
IPI:IPI00665375.2	2	62.0786	9.24658	0.771006	Hypothetical protein,
IPI:IPI00753429.1	2	35.8789	9.31982	0.771355	PREDICTED: similar to G2/mitotic-specific cyclin-B1
IPI:IPI00750377.1	3	161.633	8.79248	0.771931	PREDICTED: similar to EGF-like-domain, multiple 3
IPI:IPI00648452.1	3	60.6843	8.44092	0.77198	Proteasome (prosome, macropain) 26S subunit, non-ATPase, 3
IPI:IPI00623565.4	2	47.43	6.65381	0.773127	47 kDa protein
IPI:IPI00169815.2	3	88.3575	6.354	0.773901	PREDICTED: similar to procollagen, type VI, alpha 2 isoform 2
IPI:IPI00757757.1	4	108.329	8.66064	0.774226	PREDICTED: similar to ring finger protein 180
IPI:IPI00135660.3	2	46.7354	5.21143	0.774561	Serum deprivation-response protein
IPI:IPI00221510.1	2	103.108	8.49951	0.775242	Hypothetical Lysine-rich region containing protein,
IPI:IPI00625068.4	3	536.431	5.66846	0.775747	PREDICTED: similar to ryanodine receptor 3
IPI:IPI00461916.2	3	17.0803	10.3745	0.778369	PREDICTED: similar to 60S ribosomal protein L26-like 1
IPI:IPI00468653.3	2	58.34	7.66455	0.779347	Propionyl Coenzyme A carboxylase, beta polypeptide
IPI:IPI00229529.1	2	199.562	6.48096	0.779511	Retinitis pigmentosa 1-like 1 protein
IPI:IPI00115875.6	2	231.431	6.87354	0.780373	Phosphatidylinositol 4-kinase, catalytic, alpha polypeptide
IPI:IPI00753644.1	2	173.502	4.94482	0.780643	PREDICTED: similar to heart alpha-kinase isoform 2
IPI:IPI00471079.1	3	19.5881	10.2134	0.780668	Muc10 protein
IPI:IPI00343256.6	3	69.6804	9.5249	0.780931	PREDICTED: hypothetical protein
IPI:IPI00752541.1	4	46.4506	5.8208	0.781611	PREDICTED: similar to Eukaryotic translation initiation factor 4B
IPI:IPI00624861.2	2	125.39	9.29053	0.781768	125 kDa protein
IPI:IPI00114342.1	2	102.469	6.11279	0.781967	Hexokinase-2
IPI:IPI00130830.1	3	14.4895	8.1626	0.78293	60S acidic ribosomal protein P0 (Fragment)
IPI:IPI00264937.6	2	76.5519	7.81104	0.784079	Axotrophin
IPI:IPI00136021.5	2	144.84	9.14404	0.784251	RIM1 splicing variant-5
IPI:IPI00222362.5	2	15.4687	6.56592	0.785609	Retinol-binding protein II, cellular
IPI:IPI00108115.2	2	51.6357	8.90967	0.787377	Isoform 1 of T-box transcription factor TBX1
IPI:IPI00754679.1	2	206.408	9.08545	0.787417	PREDICTED: similar to pleckstrin homology domain interacting protein
IPI:IPI00122862.3	4	101.061	7.12256	0.789032	C-1-tetrahydrofolate synthase, cytoplasmic
IPI:IPI00752576.1	2	38.0048	8.33838	0.789285	Dynein 2 light intermediate chain homolog
IPI:IPI00381563.3	2	109.775	5.85889	0.789974	Novel protein
IPI:IPI00129796.2	2	47.0114	8.47021	0.790283	POU domain, class 3, transcription factor 1
IPI:IPI00330753.4	3	76.4886	7.88428	0.791318	RIKEN cDNA 5830404H04
IPI:IPI00309091.1	3	85.6328	6.16357	0.791857	Kinesin-like protein KIFC2
IPI:IPI00621973.2	2	155.034	6.65381	0.791963	YLP motif-containing protein 1
IPI:IPI00224570.2	2	46.007	4.98291	0.79214	cAMP-dependent protein kinase type II-beta regulatory subunit
IPI:IPI00654187.1	2	163.652	8.55811	0.792543	Isoform 2 of Protein capicua homolog
IPI:IPI00459898.3	3	232.888	6.90283	0.793688	Separin
IPI:IPI00465786.3	3	269.665	6.13818	0.794662	Talin-1
IPI:IPI00115321.3	3	111.923	6.97607	0.794744	Serine/threonine-protein kinase 10
IPI:IPI00752603.1	2	112.122	7.56201	0.794911	PREDICTED: similar to ATPase type 13A2
IPI:IPI00123583.5	3	45.4928	4.90674	0.795804	defective in sister chromatid cohesion homolog 1
IPI:IPI00118034.1	2	16.0396	12.3813	0.796773	Hypothetical Proline-rich region containing protein,
IPI:IPI00470126.2	5	57.2125	6.48096	0.79683	57 kDa protein
IPI:IPI00652658.1	2	29.8709	8.104	0.79821	Hypothetical protein,
IPI:IPI00407698.1	2	55.0524	6.88818	0.798481	Arhgap22 protein
IPI:IPI00280255.1	2	98.0541	8.29443	0.799794	Exosc10 protein
IPI:IPI00128355.3	3	58.4421	7.60596	0.799909	Winged helix DNA-binding containing protein
IPI:IPI00753288.1	2	89.6077	7.34229	0.799962	PREDICTED: similar to guanylate cyclase 1, soluble, beta 2
IPI:IPI00667941.1	3	73.7535	7.23975	0.799969	PREDICTED: inositol 1,4,5-trisphosphate 3-kinase B isoform 2
IPI:IPI00416732.1	2	108.728	8.68994	0.800655	Isoform 2 of R3H domain-containing protein 2
IPI:IPI00461460.1	2	124.31	8.70459	0.800814	R3H domain
IPI:IPI00272387.4	3	183.335	6.60986	0.80168	Isoform 3 of Citron Rho-interacting kinase
IPI:IPI00130414.2	3	90.373	8.104	0.803373	RAS guanyl releasing protein 1
IPI:IPI00475166.3	2	41.767	6.17627	0.8035	42 kDa protein
IPI:IPI00410989.2	4	192.143	8.49951	0.804392	ATP-binding cassette transporter sub-family A member 16
IPI:IPI00410984.1	2	107.582	5.8335	0.804835	Hypothetical protein 9630031F12Rik
IPI:IPI00126902.1	2	80.6963	6.53662	0.805476	Structure-specific recognition protein 1
IPI:IPI00470001.2	2	78.7065	6.82959	0.805984	Isoform 1 of Protein KIAA0859
IPI:IPI00420775.1	4	16.0252	7.98682	0.806629	Hypothetical protein LOC630537
IPI:IPI00625608.2	5	146.483	6.7417	0.807003	147 kDa protein
IPI:IPI00755522.1	2	41.1758	8.17725	0.807472	PREDICTED: similar to family with sequence similarity 11, member A isoform 6
IPI:IPI00330144.5	2	167.4	6.55127	0.807721	PREDICTED: similar to Leucine-rich repeat-containing protein 7, isoform 1
IPI:IPI00462110.1	2	45.8454	5.47803	0.807729	PREDICTED: similar to eukaryotic translation initiation factor 4A, isoform 1 isoform 1
IPI:IPI00316959.6	5	340.423	5.14795	0.807917	PREDICTED: similar to centromere protein F (350/400kD) isoform 2
IPI:IPI00749597.1	2	40.7401	8.17725	0.808168	41 kDa protein
IPI:IPI00750401.1	5	48.9373	9.56885	0.808728	PREDICTED: similar to heterogeneous nuclear ribonucleoprotein A3
IPI:IPI00129571.3	3	138.858	6.52197	0.808919	Collagen alpha-1(III) chain precursor
IPI:IPI00474903.2	2	197.812	5.38916	0.80994	198 kDa protein
IPI:IPI00131476.1	2	155.913	5.42725	0.81053	Isoform 2 of Collagen alpha-1(XVIII) chain precursor
IPI:IPI00223699.4	4	442.191	5.8208	0.810869	Extracellular matrix protein FRAS1 precursor
IPI:IPI00406030.2	3	257.128	5.59229	0.810955	Rho interacting protein 3
IPI:IPI00352982.3	2	153.082	5.10986	0.811382	latent transforming growth factor beta binding protein 1 isoform b
IPI:IPI00626475.2	3	42.3781	10.0083	0.811491	42 kDa protein
IPI:IPI00469952.2	2	147.595	8.104	0.811829	Isoform 1 of Periaxin
IPI:IPI00134248.1	2	13.2708	11.6782	0.811994	Hypothetical protein
IPI:IPI00113575.1	3	28.7034	5.64307	0.81309	Kallikrein 1-related peptidase b16 precursor
IPI:IPI00757323.1	3	92.5968	8.63135	0.813237	93 kDa protein
IPI:IPI00674433.1	3	256.624	5.79541	0.814107	PREDICTED: similar to protein tyrosine phosphatase, receptor type, Q isoform 1 precursor
IPI:IPI00467447.3	4	188.638	6.48096	0.814883	Ras GTPase-activating-like protein IQGAP1
IPI:IPI00263333.1	2	85.2262	7.21045	0.815405	Isoform 1 of Angiomotin-like protein 2
IPI:IPI00421173.2	3	100.051	7.07861	0.815612	PREDICTED: hypothetical protein LOC74041 isoform 1
IPI:IPI00230108.6	12	56.6427	6.21436	0.815731	Glucose regulated protein
IPI:IPI00137687.2	3	16.4299	10.9604	0.815921	PREDICTED: similar to ribosomal protein L27a
IPI:IPI00339885.2	8	108.422	5.36377	0.81596	Collagen alpha-1(VI) chain precursor
IPI:IPI00222526.4	2	51.3601	7.1665	0.816488	Coenzyme Q6 homolog
IPI:IPI00622812.2	4	17.8838	10.5063	0.817343	18 kDa protein
IPI:IPI00666228.2	3	248.972	6.07471	0.817355	PREDICTED: similar to zinc finger protein 36-like 3
IPI:IPI00553492.2	2	75.5288	6.7124	0.818241	Weakly similar to HEF-like protein
IPI:IPI00348451.5	2	116.67	6.26514	0.818373	Similar to Caspase recruitment domain protein 12
IPI:IPI00458902.1	3	58.628	9.24658	0.818524	Hypothetical Ankyrin containing protein
IPI:IPI00130353.3	5	140.127	7.76709	0.818628	Valyl-tRNA synthetase
IPI:IPI00622603.1	2	48.1992	6.29053	0.818782	PREDICTED: similar to peptidase (prosome, macropain) 26S subunit, ATPase 1
IPI:IPI00226644.1	2	43.3224	9.51025	0.818808	Poly A binding protein, cytoplasmic 5
IPI:IPI00658501.1	6	300.056	4.99561	0.819993	PREDICTED: similar to microtubule-associated protein 1 A isoform 5
IPI:IPI00470190.3	2	65.937	7.88428	0.822264	PREDICTED: similar to Testis-specific serine kinase substrate
IPI:IPI00625387.2	2	109.018	5.96045	0.8223	PREDICTED: similar to WD repeat domain 66
IPI:IPI00458341.3	3	18.1339	7.40088	0.824637	18 kDa protein
IPI:IPI00625848.2	3	134.442	6.90283	0.826497	Phospholipase C beta 4
IPI:IPI00226234.5	2	87.1796	6.13818	0.827238	Phospholipase A-2-activating protein
IPI:IPI00662049.1	2	32.9914	8.80713	0.827505	Similar to S164 PROTEIN homolog (Fragment)
IPI:IPI00404055.3	2	427.366	5.18604	0.827943	ankyrin 2, brain isoform 3
IPI:IPI00756410.1	6	319.563	6.69775	0.829767	PREDICTED: similar to desmoplakin isoform I
IPI:IPI00754789.1	2	153.173	10.4038	0.829964	PREDICTED: similar to
IPI:IPI00126297.1	2	48.1061	7.54736	0.831549	Isoform 1 of AP-1 complex subunit mu-2
IPI:IPI00467789.3	4	140.763	7.97217	0.831628	Bromodomain and PHD finger containing, 1
IPI:IPI00136038.1	6	28.3653	6.65381	0.831923	Glandular kallikrein K22 precursor
IPI:IPI00331091.5	3	106.793	8.22119	0.83199	Integrator complex subunit 7
IPI:IPI00551075.3	2	203.703	6.78564	0.832399	Collaborator of STAT6
IPI:IPI00666196.1	3	67.7105	5.78271	0.833315	PREDICTED: similar to lysyl-tRNA synthetase isoform 1
IPI:IPI00109580.1	3	46.4885	7.44482	0.834169	Hypothetical Maternal tudor protein containing protein
IPI:IPI00121787.1	2	103.169	6.771	0.834232	Gamma-tubulin complex component 2
IPI:IPI00606039.3	5	225.321	8.47021	0.834703	PREDICTED: similar to SH3 and multiple ankyrin repeat domains protein 1
IPI:IPI00649561.1	2	160.648	7.98682	0.835103	hypothetical protein LOC338349 isoform 1
IPI:IPI00229726.2	2	91.2603	7.53271	0.835143	Hypothetical Threonyl-tRNA synthetase containing protein
IPI:IPI00665571.1	2	49.886	9.0708	0.835712	PREDICTED: replication factor C (activator 1) 3
IPI:IPI00127232.2	2	122.169	6.52197	0.835922	Isoform 1 of Glutamate receptor-interacting protein 1
IPI:IPI00753096.1	2	346.173	4.99561	0.836822	PREDICTED: similar to dachsous 1 precursor
IPI:IPI00223384.5	2	464.439	6.41748	0.837894	Fibrocystin L
IPI:IPI00353420.3	3	392.461	5.32568	0.839462	Cytoskeletal protein
IPI:IPI00396816.5	5	144.265	8.66064	0.839503	PREDICTED: microtubule associated serine/threonine kinase 3 isoform 2
IPI:IPI00380788.1	2	90.3165	7.92822	0.839649	Microcephalin
IPI:IPI00352984.3	2	146.293	7.56201	0.839691	Xanthine dehydrogenase/oxidase
IPI:IPI00626782.2	4	208.368	5.85889	0.840081	PREDICTED: similar to brefeldin A-inhibited guanine nucleotide-exchange protein 1 isoform 5
IPI:IPI00420464.3	2	136.385	6.40479	0.840996	Zinc finger homeobox protein 1b
IPI:IPI00400114.1	2	66.7621	7.45947	0.841198	Isoform 3 of Inhibitor of nuclear factor kappa-B kinase alpha subunit
IPI:IPI00753381.1	2	76.8479	6.06201	0.841223	PREDICTED: similar to Ubiquitin carboxyl-terminal hydrolase 35
IPI:IPI00314462.1	2	52.4567	9.30518	0.841841	Bone morphogenetic protein 3b precursor
IPI:IPI00396787.3	7	433.8	5.03369	0.842073	A-kinase anchor protein 9
IPI:IPI00227851.1	5	316.863	5.69385	0.842187	LBA
IPI:IPI00756325.1	2	99.6112	5.70654	0.842646	Isoform 2 of Protein FAM62A
IPI:IPI00123886.1	5	471.085	7.10791	0.842657	Isoform 1 of DNA-dependent protein kinase catalytic subunit
IPI:IPI00660576.1	2	59.8523	8.68994	0.842835	PREDICTED: hypothetical protein LOC328108 isoform 6
IPI:IPI00460858.2	3	24.9523	5.98584	0.843273	Hypothetical RING finger containing protein
IPI:IPI00349669.3	2	72.3006	5.87158	0.843537	ZFP36L3
IPI:IPI00224682.1	2	64.225	9.01221	0.843675	Elongation protein 3 homolog
IPI:IPI00474247.1	2	42.4182	7.07861	0.844222	Isoform 2 of Ubiquitin ligase MYLIP
IPI:IPI00331394.3	2	52.4329	7.25439	0.844308	Aspartyl aminopeptidase
IPI:IPI00468691.3	2	72.9308	8.54346	0.844433	ATP-binding cassette sub-family G member 2
IPI:IPI00652312.1	2	54.5125	9.5249	0.844717	Hypothetical Gram-negative bacterial RTX secretion protein D
IPI:IPI00676914.1	5	88.7955	5.26221	0.845107	PREDICTED: similar to Transitional endoplasmic reticulum ATPase
IPI:IPI00308976.1	3	67.1376	7.69385	0.845841	NADP-dependent malic enzyme, mitochondrial precursor
IPI:IPI00316248.1	4	44.2543	6.45557	0.84586	Renin-2 precursor
IPI:IPI00606353.2	4	95.9552	6.29053	0.846215	PREDICTED: similar to armadillo repeat containing 3
IPI:IPI00113232.3	2	43.7085	9.49561	0.846647	Cell growth-regulating nucleolar protein
IPI:IPI00669780.2	6	133.057	6.81494	0.846886	PREDICTED: polybromo 1 isoform 3
IPI:IPI00622928.2	3	11.8615	10.0083	0.847542	12 kDa protein
IPI:IPI00751700.1	4	125.757	8.89502	0.848153	PREDICTED: similar to amyotrophic lateral sclerosis 2 chromosome region, candidate 19 isoform b isoform 1
IPI:IPI00621255.1	6	134.64	8.36768	0.848812	Col2a1 protein
IPI:IPI00742350.1	3	116.446	7.43018	0.848983	Isoform 2 of Uveal autoantigen with coiled-coil domains and ankyrin repeats protein
IPI:IPI00624966.2	2	15.7875	10.2427	0.849008	16 kDa protein
IPI:IPI00379692.1	4	248.33	6.52197	0.849069	rotatin
IPI:IPI00396692.1	4	133.263	6.48096	0.849264	Centrosomal protein of 135 kDa
IPI:IPI00622137.2	4	201.05	5.36377	0.850247	CDK5 regulatory subunit associated protein 2
IPI:IPI00754249.1	2	103.804	6.53662	0.850443	Isoform 3 of Receptor-interacting serine/threonine-protein kinase 5
IPI:IPI00756022.1	2	258.662	9.11475	0.850821	PREDICTED: similar to AT rich interactive domain 1B (SWI1-like) isoform 3
IPI:IPI00407919.4	2	84.2775	9.29053	0.851864	PREDICTED: DC-STAMP domain containing 1 isoform 1
IPI:IPI00420658.3	2	143.706	7.35693	0.851958	ATPase, class I, type 8B, member 1
IPI:IPI00132168.1	3	24.4132	9.48096	0.852068	Hypothetical UDP-Glycosyltransferase/glycogen phosphorylase structure containing protein
IPI:IPI00110422.2	2	26.4897	8.17725	0.852115	PREDICTED: hypothetical protein LOC69535
IPI:IPI00468924.5	4	52.8682	7.43018	0.852564	Peroxisomal CA-dependent solute carrier homolog
IPI:IPI00649702.1	3	300.858	7.53271	0.85341	Zfp292 protein
IPI:IPI00172215.6	4	96.4922	8.30908	0.853546	Novel protein
IPI:IPI00124492.1	2	152.78	6.39209	0.854625	Zinc finger MYM-type protein 3
IPI:IPI00263048.1	3	235.515	5.87158	0.854976	Nuclear mitotic apparatus protein 1
IPI:IPI00131138.9	4	281.044	6.01123	0.855126	PREDICTED: similar to Filamin-A (Alpha-filamin) isoform 19
IPI:IPI00750470.1	4	180.124	5.50342	0.855166	PREDICTED: similar to Periplakin
IPI:IPI00273742.2	3	492.238	5.71924	0.855342	PREDICTED: similar to dynein, axonemal, heavy polypeptide 1
IPI:IPI00409127.3	2	167.309	5.47803	0.855485	Similar to Jun N-terminal kinase binding protein 1
IPI:IPI00415299.1	2	238.844	5.35107	0.855559	Isoform 2 of Alpha-tectorin precursor
IPI:IPI00387486.2	2	35.8102	7.48877	0.855789	Neural proliferation differentiation control-1 protein
IPI:IPI00654155.1	2	28.3869	12.0591	0.85579	Hypothetical Glycine-rich region profile/Arginine-rich region profile containing protein
IPI:IPI00462140.1	2	61.3216	8.01611	0.855842	Keratin, type II cytoskeletal 1b
IPI:IPI00226228.5	2	120.27	8.646	0.855934	5-azacytidine-induced protein 1
IPI:IPI00556802.1	3	75.0533	6.45557	0.856824	Isoform 1 of HBS1-like protein
IPI:IPI00755381.1	3	6.33562	10.3452	0.85704	6 kDa protein
IPI:IPI00469551.2	4	55.7793	9.86182	0.857082	56 kDa protein
IPI:IPI00404997.1	2	85.5479	5.37646	0.857308	Similar to Mus musculus mCASP (cux) mRNA
IPI:IPI00119968.1	2	61.9119	7.43018	0.859185	McKusick-Kaufman/Bardet-Biedl syndromes putative chaperonin
IPI:IPI00222225.2	2	118.707	7.82568	0.859273	Isoform 1 of Protein transport protein Sec24A
IPI:IPI00659974.1	2	30.0224	8.77783	0.859645	PREDICTED: similar to TNF receptor-associated factor 5
IPI:IPI00405810.3	3	285.419	9.29053	0.859855	PREDICTED: immunoglobulin superfamily, member 10 isoform 2
IPI:IPI00119103.2	2	47.896	7.82568	0.860619	Hypothetical protein 1600015H20Rik
IPI:IPI00405573.3	6	305.202	8.60205	0.860636	PREDICTED: hypothetical protein LOC380654
IPI:IPI00605914.2	3	405.444	5.14795	0.860847	Hypothetical Leucine-rich repeat/Leucine-rich repeat, typical subtype containing protein
IPI:IPI00319493.2	2	78.2082	9.45166	0.860863	Zinc finger protein 334
IPI:IPI00338357.3	2	35.041	8.95361	0.860991	Olfactory receptor Olfr43
IPI:IPI00135686.2	11	23.6986	9.5542	0.861122	peptidylprolyl isomerase B
IPI:IPI00336292.2	2	44.8577	8.68994	0.861313	28S ribosomal protein S9, mitochondrial precursor
IPI:IPI00321744.3	4	32.5415	7.06396	0.861602	Endoplasmic reticulum-Golgi intermediate compartment protein 1
IPI:IPI00757596.1	2	83.4038	9.20264	0.861629	83 kDa protein
IPI:IPI00226736.2	7	217.803	7.41553	0.861872	Novel protein
IPI:IPI00354819.4	5	16.8191	4.55127	0.862007	Isoform Smooth muscle of Myosin light polypeptide 6
IPI:IPI00453532.1	3	125.723	6.16357	0.862039	Elongation factor Tu GTP binding domain containing 1
IPI:IPI00667050.2	3	191.03	5.32568	0.862209	PREDICTED: MYST histone acetyltransferase (monocytic leukemia) 3 isoform 2
IPI:IPI00331711.3	3	198.546	5.68115	0.862747	Breast cancer type 1 susceptibility protein homolog
IPI:IPI00458840.1	4	44.6271	11.063	0.863413	Hypothetical protein
IPI:IPI00468900.3	5	109.682	5.36377	0.864121	Isoform SERCA2A of Sarcoplasmic/endoplasmic reticulum calcium ATPase 2
IPI:IPI00459455.1	2	53.2617	9.26123	0.864187	Regulator of sex-limitation candidate 18
IPI:IPI00469713.4	3	101.022	5.35107	0.864212	Hypothetical Zn-binding protein, LIM containing protein
IPI:IPI00658848.1	2	105.515	5.17334	0.864254	PREDICTED: retinoblastoma-binding protein 1 isoform 5
IPI:IPI00127241.1	2	57.1868	6.87354	0.864636	Serine/threonine-protein kinase Nek3
IPI:IPI00138860.1	2	257.406	5.36377	0.864698	Golgin subfamily A member 4
IPI:IPI00669861.2	2	112.853	7.44482	0.865503	PREDICTED: hypothetical protein LOC330554 isoform 1
IPI:IPI00123881.1	3	92.809	5.45264	0.865573	DNA replication licensing factor MCM6
IPI:IPI00169775.6	3	120.101	5.14795	0.866346	Gem (nuclear organelle) associated protein 4
IPI:IPI00475334.3	2	84.5688	8.68994	0.866467	Apoptosis-linked gene 4, deltaC form (Fragment)
IPI:IPI00553376.1	2	20.8698	9.40771	0.866549	Ribonuclease 11
IPI:IPI00345676.5	3	333.851	6.46826	0.866816	PREDICTED: similar to chromodomain helicase DNA binding protein 7 isoform 2
IPI:IPI00661969.1	4	105.204	10.0815	0.867042	PREDICTED: similar to Putative RNA-binding protein 15 isoform 2
IPI:IPI00265471.2	2	54.83	7.44482	0.867093	Adenylosuccinate lyase
IPI:IPI00475144.3	2	131.693	9.34912	0.867327	AF4/FMR2 family member 1
IPI:IPI00474711.3	3	104.942	6.06201	0.867552	Cardiolipin/protease-activated protein kinase-1 homolog
IPI:IPI00311569.5	2	49.6721	5.37646	0.867709	MFLJ00216 protein
IPI:IPI00624796.2	2	75.3715	5.0083	0.867959	Hypothetical protein
IPI:IPI00121394.1	2	76.4227	6.0874	0.868696	Probable ATP-dependent RNA helicase DDX4
IPI:IPI00649758.1	3	257.662	6.85889	0.869841	Nuclear receptor co-repressor 1
IPI:IPI00475136.1	2	25.9743	7.86963	0.870313	Kinesin superfamily protein 20B (Fragment)
IPI:IPI00356530.6	2	312.484	4.88135	0.870421	PREDICTED: similar to dachsous 2 isoform 1
IPI:IPI00652317.3	2	218.592	5.73193	0.870745	PREDICTED: similar to Absent in melanoma 1 protein
IPI:IPI00751253.1	2	144.475	7.50342	0.871632	PREDICTED: similar to tensin
IPI:IPI00153722.3	2	102.546	4.71631	0.871784	Bromodomain-containing protein 8
IPI:IPI00407863.3	3	141.114	8.73389	0.872977	Isoform 1 of CLIP-associating protein 2
IPI:IPI00405201.1	2	14.7674	10.9458	0.873168	Hypothetical protein (Fragment)
IPI:IPI00749873.1	3	50.8041	8.47021	0.873232	PREDICTED: similar to Butyrophilin subfamily 1 member A1 precursor
IPI:IPI00322575.4	2	184.348	7.15186	0.873346	ATP-binding cassette transporter sub-family A member 8a
IPI:IPI00624758.2	2	90.3307	7.06396	0.873816	90 kDa protein
IPI:IPI00756352.1	2	374.115	8.49951	0.874216	PREDICTED: similar to Dynein Heavy Chain family member
IPI:IPI00109612.2	4	196.451	6.66846	0.874769	Laminin, beta 2
IPI:IPI00420727.3	3	20.3005	8.6167	0.875471	Microsomal signal peptidase 23 kDa subunit
IPI:IPI00753721.1	2	35.0181	10.0815	0.875505	35 kDa protein
IPI:IPI00330135.5	3	130.843	7.38623	0.875764	Zinc finger SWIM domain-containing protein 5
IPI:IPI00408125.2	6	263.316	5.47803	0.875807	Isoform 2 of Telomere-associated protein RIF1
IPI:IPI00116670.2	3	313.414	5.68115	0.87614	Otogelin
IPI:IPI00132475.2	12	61.2356	6.44287	0.876323	Lectin, mannose-binding, 1
IPI:IPI00410986.2	2	59.17	9.11475	0.876572	Male sterility domain containing 1
IPI:IPI00454207.1	6	201.403	8.73389	0.877312	Isoform 1 of Retinoic acid-induced protein 1
IPI:IPI00339971.5	4	43.8496	9.26123	0.879104	44 kDa protein
IPI:IPI00230754.4	4	34.0019	9.93506	0.87945	Mitochondrial 2-oxoglutarate/malate carrier protein
IPI:IPI00322431.8	6	125.691	6.99072	0.879459	Phospholipase C-like 2
IPI:IPI00116847.2	2	42.1788	7.84033	0.879484	Cyclin I
IPI:IPI00553400.3	9	532.103	6.03662	0.87953	PREDICTED: similar to guanine nucleotide exchange factor p532 isoform 5
IPI:IPI00122258.4	2	102.194	9.49561	0.88037	KCNQ5 potassium channel
IPI:IPI00228788.3	2	61.6593	8.92432	0.880453	Isoform 2 of Coiled-coil domain-containing protein 38
IPI:IPI00464313.2	26	227.009	5.47803	0.881606	Myh11 protein
IPI:IPI00135571.2	2	108.006	7.89893	0.881734	Novel protein
IPI:IPI00169930.1	2	78.8707	6.66846	0.882177	Isoform 1 of T-cell activation Rho GTPase-activating protein
IPI:IPI00653901.1	2	49.0746	4.83057	0.882799	Similar to Lysyl-tRNA synthetase class II
IPI:IPI00471164.4	2	91.6382	9.17334	0.883589	p300/CBP-associated factor
IPI:IPI00648401.1	3	104.607	8.80713	0.883781	105 kDa protein
IPI:IPI00625376.2	5	138.502	6.37939	0.884279	139 kDa protein
IPI:IPI00666877.1	9	319.69	6.85889	0.884823	PREDICTED: similar to alpha 3 type VI collagen isoform 4 precursor isoform 3
IPI:IPI00125284.1	2	35.5342	8.73389	0.885325	Olfactory receptor MOR203-3
IPI:IPI00458169.2	2	61.3923	9.26123	0.885823	Hypothetical protein LOC433804
IPI:IPI00753879.1	2	28.6461	8.5874	0.88605	PREDICTED: similar to Numb-interacting protein 2
IPI:IPI00117815.1	2	48.7602	8.14795	0.886154	Pancreatitis-induced protein 49
IPI:IPI00469768.2	4	134.025	7.12256	0.886742	Isoform 1 of Protein KIAA0196
IPI:IPI00623797.1	3	49.1183	7.12256	0.88773	Isoform 1 of Probable serine protease HTRA3 precursor
IPI:IPI00672270.1	2	31.2024	4.44971	0.888556	PREDICTED: similar to signal sequence receptor, alpha
IPI:IPI00752951.1	2	44.3813	6.34131	0.888697	PREDICTED: similar to RT1 class Ia, locus A2 isoform 1
IPI:IPI00658972.1	2	31.5853	9.34912	0.888816	PREDICTED: similar to zinc finger protein 97 isoform 10
IPI:IPI00122012.6	2	101.295	4.84326	0.888938	Golgin subfamily A member 2
IPI:IPI00753799.1	2	82.2991	8.92432	0.889073	82 kDa protein
IPI:IPI00649548.1	2	62.4011	9.30518	0.889489	PREDICTED: hypothetical protein
IPI:IPI00378277.4	2	76.189	6.88818	0.889743	Hypothetical Peptidase C2, calpain
IPI:IPI00420184.5	13	36.472	6.59521	0.889811	Carbonic anhydrase 6
IPI:IPI00453851.3	3	214.315	8.77783	0.889815	Isoform 1 of Death-inducer obliterator 1 (Fragment)
IPI:IPI00131211.1	2	79.41	7.57666	0.890203	cGMP-gated cation channel alpha 1
IPI:IPI00749829.1	4	127.128	6.62451	0.89069	PREDICTED: similar to plasma membrane calcium ATPase 4 isoform 3
IPI:IPI00120098.2	2	93.0847	5.89697	0.890715	Transgene insert site 737, insertional mutation, polycystic kidney disease
IPI:IPI00669447.2	2	19.9004	7.85498	0.89132	PREDICTED: similar to Prolactin precursor
IPI:IPI00623842.2	2	122.239	8.23584	0.891888	MKIAA1825 protein
IPI:IPI00112597.10	3	133.218	6.07471	0.892417	Ubiquitin conjugation factor E4 B
IPI:IPI00620743.2	2	325.954	5.70654	0.892602	PREDICTED: Snf2-related CBP activator protein isoform 1
IPI:IPI00404792.2	2	24.1583	11.2681	0.892735	PREDICTED: hypothetical protein
IPI:IPI00474481.1	3	74.5867	6.66846	0.893613	Isoform 1 of FYVE, RhoGEF and PH domain-containing protein 2
IPI:IPI00331172.1	2	56.902	9.17334	0.894239	Pleiotropic regulator 1
IPI:IPI00115097.1	2	102.384	5.30029	0.894428	Coatomer subunit beta'
IPI:IPI00756247.1	3	92.7009	7.73779	0.894951	PREDICTED: similar to F-box protein 41
IPI:IPI00111234.1	2	123.283	6.37939	0.895149	Membrane-associated guanylate kinase-related MAGI-3
IPI:IPI00323869.1	7	28.7561	5.12256	0.895547	Glandular kallikrein K6 precursor
IPI:IPI00466223.3	2	91.9574	7.69385	0.895644	PREDICTED: similar to vomeronasal 2, receptor, 14 isoform 2
IPI:IPI00380721.2	2	112.894	7.76709	0.89615	RNA polymerase 1-4
IPI:IPI00139637.1	2	20.1855	4.80518	0.896251	Coatomer subunit zeta-1
IPI:IPI00378509.4	3	406.656	6.20166	0.896573	PREDICTED: hypothetical protein LOC69926
IPI:IPI00330731.1	2	93.1685	8.42627	0.896579	Mitogen activated protein kinase kinase kinase 11
IPI:IPI00134721.2	3	172.798	8.76318	0.897219	RIKEN cDNA 4931407K02
IPI:IPI00336965.1	3	67.4	9.53955	0.897792	Probable ATP-dependent RNA helicase DDX52
IPI:IPI00322118.1	4	98.0739	6.50732	0.897862	Proto-oncogene vav
IPI:IPI00221453.2	2	68.6094	5.94775	0.898003	Doublesex and mab-3 related transcription factor 2
IPI:IPI00671385.1	2	36.6483	5.07178	0.898342	PREDICTED: similar to protein phosphatase-1 regulatory subunit 7 isoform 5
IPI:IPI00172310.6	3	182.252	6.18896	0.898665	PH domain leucine-rich repeat-containing protein phosphatase
IPI:IPI00408332.1	3	72.4884	8.51416	0.898971	Isoform 2 of Dachshund homolog 1
IPI:IPI00469114.4	4	14.9447	8.22119	0.899287	Hemoglobin alpha subunit
IPI:IPI00403993.4	7	1007.79	5.57959	0.899509	Synaptic nuclear envelope 1, isoform 2
IPI:IPI00125511.1	2	97.276	6.53662	0.899569	Scm-like with four MBT domains protein 1
IPI:IPI00755697.1	5	214.949	7.62061	0.899584	dedicator of cytokinesis 1
IPI:IPI00229355.1	2	98.3583	6.04932	0.899727	cGMP-specific 3',5'-cyclic phosphodiesterase
IPI:IPI00353672.4	4	427.994	6.17627	0.899914	XIN2
IPI:IPI00453791.3	2	192.447	7.44482	0.900177	Tiam2 protein
IPI:IPI00649136.1	3	17.0204	10.5503	0.900301	Ribosomal protein L26
IPI:IPI00403906.1	3	59.6923	5.03369	0.900559	PREDICTED: similar to Regulator of G-protein signaling isoform 1
IPI:IPI00652882.1	4	86.1963	6.26514	0.900608	ANG2 (Chromosome 11 open reading frame2) homolog
IPI:IPI00458765.2	2	48.3404	8.71924	0.900726	KH domain-containing, RNA-binding, signal transduction-associated protein 1
IPI:IPI00416122.1	3	119.67	8.47021	0.900854	Isoform 1 of Protein CXorf17 homolog
IPI:IPI00227757.1	2	101.022	6.27783	0.901019	Hypothetical Serine-rich region/GRAM domain containing protein
IPI:IPI00473496.3	2	14.7277	9.43701	0.902112	15 kDa protein
IPI:IPI00129924.5	2	82.3997	5.33838	0.902602	MKIAA1462 protein (Fragment)
IPI:IPI00742354.1	3	73.427	7.41553	0.902682	Isoform 2 of SET and MYND domain-containing protein 4
IPI:IPI00664585.2	2	97.9776	5.07178	0.902954	PREDICTED: similar to ABT1-associated protein isoform 3
IPI:IPI00753630.1	2	215.016	7.82568	0.903291	PREDICTED: similar to Rho GTPase activating protein 21 isoform 3
IPI:IPI00668731.1	3	433.896	8.22119	0.903314	PREDICTED: transformation/transcription domain-associated protein isoform 1
IPI:IPI00119618.1	6	67.2357	4.64014	0.903332	Calnexin precursor
IPI:IPI00229140.1	2	27.9492	10.1401	0.904159	Hypothetical protein
IPI:IPI00380824.3	2	107.798	7.31299	0.90443	Similar to NICE-4 protein
IPI:IPI00381395.2	2	82.543	9.31982	0.904759	ATP-binding cassette, sub-family B
IPI:IPI00659400.2	4	142.227	9.72998	0.904835	L1 element insertion in intron 3 of Mitf gene
IPI:IPI00471050.1	3	110.294	7.10791	0.905628	NALP-kappa
IPI:IPI00466570.4	6	24.8949	6.69775	0.905713	Isoform 1 of Transmembrane emp24 domain-containing protein 10 precursor
IPI:IPI00330523.1	2	79.8711	7.25439	0.905914	Propionyl-CoA carboxylase alpha chain, mitochondrial precursor
IPI:IPI00623749.1	6	433.872	5.03369	0.906307	Hypothetical protein
IPI:IPI00624357.2	2	292.303	7.89893	0.907126	PREDICTED: hypothetical protein LOC74591 isoform 3
IPI:IPI00229879.3	3	76.3638	6.32861	0.908067	Leucine-rich repeat-containing protein 45
IPI:IPI00399440.2	2	191.449	7.2251	0.908107	Pianissimo
IPI:IPI00127933.1	5	10.0732	5.43994	0.908422	Androgen binding protein alpha
IPI:IPI00345970.5	3	95.422	7.43018	0.908628	Coiled-coil domain-containing protein 45
IPI:IPI00758140.1	2	56.1211	6.75635	0.908809	PREDICTED: similar to zinc finger protein 124
IPI:IPI00753728.1	2	41.3835	7.43018	0.909062	41 kDa protein
IPI:IPI00377381.4	3	12.7578	9.62744	0.909372	13 kDa protein
IPI:IPI00404251.5	2	105.159	6.17627	0.909851	Tal1 interrupting locus
IPI:IPI00474446.3	2	35.9544	5.08447	0.910097	Eukaryotic translation initiation factor 2 subunit 1
IPI:IPI00749881.1	4	55.4564	8.55811	0.910183	Srp54 protein
IPI:IPI00340105.3	2	114.861	7.92822	0.910202	MAM domain containing 1
IPI:IPI00129561.1	4	291.991	6.0874	0.910496	Putative ubiquitin-specific protease
IPI:IPI00663799.1	2	108.908	6.25244	0.911239	colony stimulating factor 1 receptor isoform b
IPI:IPI00340443.4	4	138.402	6.93213	0.91124	PREDICTED: similar to Chromosome-associated kinesin KIF4A
IPI:IPI00118064.1	2	49.3051	7.03467	0.911319	Thymidine phosphorylase
IPI:IPI00377496.3	2	34.4482	4.89404	0.911904	Carbonic anhydrase-related protein
IPI:IPI00229277.1	2	66.9283	6.31592	0.912852	Interferon-induced guanylate-binding protein 5
IPI:IPI00461677.2	4	29.9968	10.2866	0.912935	PREDICTED: similar to 60S ribosomal protein L7a
IPI:IPI00652429.1	2	74.9793	7.50342	0.913055	Weakly similar to sodium glucose cotransporter homolog
IPI:IPI00467793.4	2	115.548	7.23975	0.913431	RIKEN cDNA 4931406P16
IPI:IPI00720176.2	2	33.2746	5.03369	0.913595	PREDICTED: similar to Peroxisomal membrane protein PEX14
IPI:IPI00480564.1	2	111.577	6.58057	0.913828	Isoform 2 of Contactin-6 precursor
IPI:IPI00659940.1	2	138.634	6.29053	0.913841	PREDICTED: similar to early endosome antigen 1 isoform 7
IPI:IPI00114368.2	2	24.5937	8.51416	0.914732	Vesicle trafficking protein SEC22b
IPI:IPI00653948.1	2	18.5236	9.0415	0.91482	Hypothetical PDZ domain glutamine amidotransferase
IPI:IPI00664179.1	3	197.791	7.44482	0.914831	PREDICTED: similar to Chromodomain-helicase-DNA-binding protein 2 isoform 3
IPI:IPI00317604.1	2	86.3815	6.96143	0.9149	Protein transport protein Sec23B
IPI:IPI00128326.1	2	33.7294	6.62451	0.915062	Cell division protein kinase 4
IPI:IPI00226116.2	2	33.3651	9.02686	0.915224	Hypothetical protein AU042651
IPI:IPI00130794.1	3	435.205	5.22412	0.915264	Tenascin X
IPI:IPI00377728.2	2	67.4779	7.34229	0.915307	Mitochondrial precursor proteins import receptor
IPI:IPI00622053.1	2	159.583	5.8335	0.91558	FHOS2S splicing variant
IPI:IPI00133030.2	2	9.82106	11.561	0.915649	Protein transport protein Sec61 beta subunit
IPI:IPI00122040.1	2	76.1185	8.33838	0.915656	DNA polymerase eta
IPI:IPI00226142.5	2	100.037	8.98291	0.916155	hypothetical protein LOC210962
IPI:IPI00336973.2	3	60.0965	10.6968	0.917308	Isoform 1 of Cyclin-L1
IPI:IPI00416203.1	2	226.588	7.59131	0.91786	Isoform 2 of General transcription factor 3C polypeptide 1
IPI:IPI00120719.2	3	16.0913	6.53662	0.918376	Cytochrome c oxidase, subunit Va
IPI:IPI00264492.1	2	53.3834	8.14795	0.918673	TNF receptor-associated factor 4
IPI:IPI00675074.1	2	43.7263	9.02686	0.918687	PREDICTED: similar to zinc finger protein 300 isoform 2
IPI:IPI00458223.1	2	34.7034	9.45166	0.91871	Hypothetical protein Dleu8
IPI:IPI00471039.2	2	41.3516	9.94971	0.918714	Isoform 1 of Heparan sulfate glucosamine 3-O-sulfotransferase 2
IPI:IPI00622361.2	3	135.16	7.59131	0.918717	Isoform 2 of N-acetylglucosamine-1-phosphotransferase subunits alpha/beta
IPI:IPI00350032.2	3	79.5291	9.02686	0.918852	PREDICTED: kinesin family member 2B
IPI:IPI00136195.3	3	52.9489	6.0874	0.919361	PREDICTED: similar to fatty aldehyde dehydrogenase-like
IPI:IPI00343451.1	2	43.9387	7.09326	0.919831	PREDICTED: hypothetical protein LOC72252
IPI:IPI00342133.2	4	17.6964	10.1401	0.919961	PREDICTED: similar to H3 histone, family 3B
IPI:IPI00462566.1	2	62.0761	9.27588	0.920132	Isoform 2 of Dual specificity protein phosphatase CDC14A
IPI:IPI00267636.1	2	31.2568	8.42627	0.920155	NUCLEOSIDE DIPHOSPHATE KINASE 7
IPI:IPI00228825.1	3	128.436	6.93213	0.920478	Hypothetical protein
IPI:IPI00263818.3	3	33.8921	9.89111	0.920612	Hypothetical Staphylococcus nuclease (SNase) homologues containing protein
IPI:IPI00345617.2	2	88.5819	9.05615	0.920631	UTP14, U3 small nucleolar ribonucleoprotein, homolog B
IPI:IPI00123509.4	2	124.034	5.97314	0.921012	Novel protein
IPI:IPI00466003.3	2	78.5114	8.32373	0.921159	79 kDa protein
IPI:IPI00312058.4	2	59.5966	7.88428	0.921194	Catalase
IPI:IPI00663742.2	6	524.761	6.12549	0.921338	PREDICTED: similar to Dynein heavy chain at 89D CG1842-PA
IPI:IPI00475421.3	3	48.3327	5.22412	0.921795	Glial fibrillary acidic protein
IPI:IPI00221822.1	2	105.708	6.63916	0.921993	WD-REPEAT PROTEIN 3 homolog
IPI:IPI00624844.2	2	14.778	10.2866	0.92219	15 kDa protein
IPI:IPI00113711.2	4	16.8124	4.77979	0.922202	Prolactin-inducible protein homolog precursor
IPI:IPI00114560.4	9	22.5323	6.21436	0.923881	Ras-related protein Rab-1A
IPI:IPI00170392.5	2	12.7857	7.86963	0.923912	Allergen dI chain C2D
IPI:IPI00112614.2	3	253.811	6.81494	0.924042	ATP-binding cassette sub-family A member 1
IPI:IPI00756188.1	2	69.4424	5.69385	0.924276	Hypothetical Thioredoxin-like structure containing protein
IPI:IPI00127495.2	4	102.164	6.97607	0.924563	Similar to hexokinase 1,
IPI:IPI00130597.3	3	170.682	8.60205	0.92503	Bromodomain adjacent to zinc finger domain protein 1B
IPI:IPI00461936.1	2	21.4537	5.61768	0.925527	PREDICTED: similar to actin related protein 2/3 complex subunit 2
IPI:IPI00331208.1	2	87.0857	7.07861	0.925607	Similar to CDNA FLJ11171 FIS
IPI:IPI00121264.1	5	214.328	6.75635	0.925675	Isoform 4 of Zinc finger protein 638
IPI:IPI00223832.1	2	68.1297	6.37939	0.925718	Isoform 1 of Autophagy-related protein 16-1
IPI:IPI00265701.2	2	107.763	7.37158	0.92584	Hypothetical P-loop containing nucleotide triphosphate hydrolases structure containing protein
IPI:IPI00111317.2	2	53.1701	8.67529	0.926074	Hypothetical DNA-binding domain containing protein homolog
IPI:IPI00420841.3	6	20.6131	9.33447	0.926313	Microsomal signal peptidase 18 kDa subunit
IPI:IPI00648812.1	2	93.1025	5.78271	0.926371	Inositol polyphosphate 5-phosphatase II isoform
IPI:IPI00228791.4	4	82.9459	9.49561	0.927582	receptor-interacting factor 1 isoform 1
IPI:IPI00409455.5	2	11.8028	5.33838	0.927658	Ig kappa chain V-V region J606
IPI:IPI00131919.9	3	206.92	6.43018	0.927717	PREDICTED: BTAF1 RNA polymerase II, B-TFIID transcription factor-associated
IPI:IPI00318263.5	2	85.5843	8.67529	0.927793	von Willebrand factor A domain containing 2
IPI:IPI00127202.3	4	121.22	8.44092	0.927851	FERM, RhoGEF and pleckstrin domain-containing protein 2
IPI:IPI00457498.2	3	197.529	7.54736	0.928379	PREDICTED: hypothetical protein LOC234311 isoform 1
IPI:IPI00127015.1	3	81.8987	6.37939	0.928929	Zinc finger and BTB domain-containing protein 1
IPI:IPI00116688.1	3	24.4009	4.93213	0.929418	Ras-related protein Rab-3D
IPI:IPI00172259.2	4	74.5475	5.69385	0.929559	Phospholipase C, zeta 1
IPI:IPI00116898.3	2	83.2778	9.23193	0.929725	Nucleolar GTP-binding protein 2
IPI:IPI00674033.2	5	31.3798	8.88037	0.930046	PREDICTED: similar to heterogeneous nuclear ribonucleoprotein A3 isoform 1
IPI:IPI00415257.3	2	110.646	6.52197	0.931041	Isoform 3 of SLIT-ROBO Rho GTPase-activating protein 3
IPI:IPI00405095.2	3	176.932	6.48096	0.931284	Isoform 3 of Ubiquitin-protein ligase E3 component N-recognin-2
IPI:IPI00473941.1	2	30.4808	11.3413	0.931353	Accn1 protein
IPI:IPI00309704.1	3	50.2732	5.14795	0.9316	Nucleobindin-2 precursor
IPI:IPI00346420.6	2	139.341	8.1333	0.931885	PREDICTED: hypothetical protein
IPI:IPI00130118.1	5	22.5266	8.38232	0.931912	Ras-related protein Rab-10
IPI:IPI00114593.1	19	41.9919	5.38916	0.932219	Actin, alpha cardiac
IPI:IPI00660736.1	2	40.4095	8.646	0.932276	Isoform 2 of Protein LMBR1L
IPI:IPI00228822.1	4	63.6569	10.0522	0.932519	Hypothetical protein
IPI:IPI00224742.4	3	34.5054	9.43701	0.932537	PREDICTED: hypothetical protein LOC75860 isoform 1
IPI:IPI00606764.1	3	27.9911	5.33838	0.93322	PREDICTED: similar to 40S ribosomal protein SA
IPI:IPI00753526.1	2	22.451	9.74463	0.93328	22 kDa protein
IPI:IPI00323446.3	2	33.704	8.44092	0.933506	GTP-binding protein GEM
IPI:IPI00404352.1	2	76.3935	6.15088	0.933697	Hypothetical Ribonuclease II domain containing protein
IPI:IPI00122413.2	3	21.8678	9.94971	0.933751	60S ribosomal protein L9
IPI:IPI00135812.2	3	28.3638	9.21729	0.933761	Transcription initiation factor IIF beta subunit
IPI:IPI00309574.2	9	523.131	6.23975	0.933875	Isoform 2 of HECT domain and RCC1-like domain-containing protein 2
IPI:IPI00751628.1	5	224.914	8.14795	0.933883	hypothetical protein LOC216345
IPI:IPI00759921.1	2	133.37	6.91748	0.934082	PREDICTED: hypothetical protein LOC382090 isoform 3
IPI:IPI00459426.1	2	74.3876	7.48877	0.934536	Interleukin 31RA
IPI:IPI00750523.1	2	53.4254	8.38232	0.934727	53 kDa protein
IPI:IPI00225648.3	4	89.4264	9.1001	0.935126	Weakly similar to finger protein
IPI:IPI00753151.1	3	28.9813	9.80322	0.935179	Filaggrin
IPI:IPI00229600.1	3	90.7683	7.04932	0.935259	ER-resident protein ERdj5
IPI:IPI00126719.1	2	16.6385	7.34229	0.935265	Protein phosphatase 1 regulatory subunit 14A
IPI:IPI00136034.1	2	28.7084	7.13721	0.936044	Kallikrein 1-related peptidase b11 precursor
IPI:IPI00664597.1	3	211.721	6.90283	0.936206	PREDICTED: similar to CCR4-NOT transcription complex, subunit 1 isoform a isoform 3
IPI:IPI00756915.1	4	148.72	7.6499	0.936357	PREDICTED: similar to Rab6 interacting protein 1
IPI:IPI00671847.2	2	111.741	5.60498	0.9364	Protein phosphatase 1 regulatory subunit 12A
IPI:IPI00664077.1	3	132.282	5.88428	0.936525	2310066E14Rik protein
IPI:IPI00162831.1	2	51.064	8.99756	0.9366	Angiopoietin-related protein 6 precursor
IPI:IPI00622645.2	2	119.657	5.97314	0.937021	Camsap1 protein
IPI:IPI00225930.1	3	34.2137	7.44482	0.937027	WEAKLY SIMILAR TO MYOSIN HEAVY CHAIN, NONMUSCLE TYPE B
IPI:IPI00331663.4	2	20.4646	6.01123	0.937141	ADP-ribosylation factor 4
IPI:IPI00655135.1	2	65.9074	5.07178	0.937466	Serine/threonine-protein phosphatase 2A 65 kDa regulatory subunit A beta isoform
IPI:IPI00127983.1	5	22.6903	5.17334	0.937642	Transmembrane emp24 domain trafficking protein 2 precursor
IPI:IPI00473469.1	2	13.332	9.89111	0.938045	Isoform 2 of 39S ribosomal protein L17, mitochondrial precursor
IPI:IPI00134509.2	3	50.6909	8.19189	0.938068	Proline dehydrogenase
IPI:IPI00675491.2	2	91.647	9.29053	0.938141	Gag
IPI:IPI00474732.1	2	36.8102	8.36768	0.938155	olfactory receptor 212
IPI:IPI00312638.2	2	149.52	5.94775	0.938263	PREDICTED: similar to PH domain leucine-rich repeat protein phosphatase-like isoform 2
IPI:IPI00381385.4	2	46.9019	9.83252	0.938879	PREDICTED: similar to 60S ribosomal protein L7a
IPI:IPI00752076.1	2	96.0754	9.34912	0.93899	PREDICTED: similar to NTPase, KAP family P-loop domain containing 1
IPI:IPI00344284.6	2	201.677	6.69775	0.939175	PREDICTED: similar to CG10889-PA
IPI:IPI00125145.3	2	83.104	8.49951	0.939426	Ribosomal protein S6 kinase alpha-2
IPI:IPI00119827.1	2	50.4471	8.76318	0.939561	Beta-1 adrenergic receptor
IPI:IPI00653809.1	4	129.265	8.83643	0.939916	Neuropathy target esterase
IPI:IPI00672476.1	6	318.117	8.06006	0.939957	PREDICTED: similar to Down-regulated in metastasis homolog isoform 4
IPI:IPI00408265.2	2	137.144	7.92822	0.940647	Cobl-like 1
IPI:IPI00749715.1	2	31.3848	10.7554	0.940746	PREDICTED: similar to POU domain, class 4, transcription factor 1
IPI:IPI00420552.3	2	123.609	9.0708	0.941505	PREDICTED: hypothetical protein
IPI:IPI00666410.1	2	177.583	8.36768	0.941554	PREDICTED: IQ motif containing GTPase activating protein 3 isoform 4
IPI:IPI00313275.5	2	66.5036	5.51611	0.941591	Sorting nexin-9
IPI:IPI00321669.7	3	65.5909	7.00537	0.94169	RIKEN cDNA 4922503N01
IPI:IPI00757011.1	2	277.268	5.38916	0.941758	PREDICTED: similar to Alstrom syndrome 1
IPI:IPI00620885.1	4	32.1	4.89404	0.941991	32 kDa protein
IPI:IPI00758177.1	3	69.7692	6.87354	0.942024	Hypothetical protein Asnsd1
IPI:IPI00228236.5	7	25.1758	8.63135	0.942311	Signal peptidase complex subunit 2
IPI:IPI00754975.1	4	177.36	7.21045	0.942371	177 kDa protein
IPI:IPI00387223.2	2	87.2521	6.80029	0.942834	Hermansky-Pudlak syndrome 6 protein homolog
IPI:IPI00127221.1	3	34.8303	8.17725	0.942963	Olfactory receptor MOR136-10
IPI:IPI00122202.4	3	112.77	5.5542	0.943936	PREDICTED: similar to chromosome condensation protein G isoform 1
IPI:IPI00757437.1	4	279.347	6.90283	0.944395	PREDICTED: similar to axonemal dynein heavy chain 7
IPI:IPI00132217.1	3	16.998	8.52881	0.944599	Mitochondria fission 1 protein
IPI:IPI00170363.1	3	76.1575	7.09326	0.944815	Long-chain-fatty-acid--CoA ligase 5
IPI:IPI00311236.1	12	31.3998	10.8872	0.945207	60S ribosomal protein L7
IPI:IPI00319699.2	3	64.4291	8.03076	0.945612	Centrosomal protein 110
IPI:IPI00119876.1	9	531.69	6.43018	0.945863	Dynein heavy chain, cytosolic
IPI:IPI00224219.1	3	72.2771	6.37939	0.945997	Isoform 1 of Sec1 family domain-containing protein 1
IPI:IPI00480452.3	2	90.8311	10.1548	0.946064	PREDICTED: similar to death-inducing-protein
IPI:IPI00469918.3	6	16.304	10.2134	0.946494	40S ribosomal protein S16
IPI:IPI00754614.1	3	249.125	5.09717	0.946719	PREDICTED: similar to A-kinase anchor protein 6
IPI:IPI00454052.1	2	164.222	6.60986	0.947139	Alpha-2-macroglobulin
IPI:IPI00751922.1	2	234.513	6.52197	0.947606	PREDICTED: similar to odd Oz/ten-m homolog 2
IPI:IPI00410756.2	3	20.1338	9.59814	0.947767	Signal peptidase complex subunit 3
IPI:IPI00330667.4	3	57.7773	9.99365	0.947774	Carbohydrate sulfotransferase 2
IPI:IPI00119744.5	4	88.8277	9.61279	0.947876	X-ray radiation resistance associated 1 protein
IPI:IPI00403864.2	2	112.679	5.93506	0.947896	Expressed sequence AU016693
IPI:IPI00221754.3	3	63.3373	6.49365	0.948047	Atlastin
IPI:IPI00655035.3	2	27.7127	7.57666	0.948102	PREDICTED: similar to Sterile alpha motif domain-containing protein 4
IPI:IPI00312724.1	2	64.0301	8.99756	0.948283	Hypothetical Eukaryotic thiol (cysteine) proteases active site containing protein
IPI:IPI00756829.1	4	275.801	5.93506	0.948346	PREDICTED: similar to Epiplakin
IPI:IPI00749888.1	2	108.339	5.60498	0.948411	PREDICTED: similar to Receptor-type tyrosine-protein phosphatase N2 precursor
IPI:IPI00119116.1	2	50.8389	8.83643	0.948465	Protoporphyrinogen oxidase
IPI:IPI00380321.5	5	191.328	6.20166	0.9489	kinase non-catalytic C-lobe domain (KIND) containing 1
IPI:IPI00112414.1	3	110.384	5.77002	0.949077	Exportin-2
IPI:IPI00119870.2	2	105.22	5.70654	0.949519	catenin (cadherin associated protein), alpha 2 isoform 2
IPI:IPI00137805.2	3	66.4306	6.29053	0.949591	Interleukin-16 precursor
IPI:IPI00661734.1	3	131.478	8.39697	0.949645	PREDICTED: Arg/Abl-interacting protein ArgBP2 isoform 12
IPI:IPI00225140.2	6	547.607	6.45557	0.950045	Isoform 1 of Protein piccolo
IPI:IPI00109221.3	3	66.9009	7.29834	0.950504	Suppressor of actin mutations
IPI:IPI00757084.1	2	236.156	6.354	0.951213	236 kDa protein
IPI:IPI00118018.2	5	184.69	4.7417	0.951358	Tangerin A
IPI:IPI00135930.4	2	75.2168	7.6792	0.951407	Isoform 1 of Serine/threonine-protein kinase Nek8
IPI:IPI00387491.1	3	102.909	6.87354	0.95162	Alpha-aminoadipic semialdehyde synthase, mitochondrial precursor
IPI:IPI00649628.1	3	119.635	7.34229	0.951794	Phosphoinositide 3 kinase P110delta
IPI:IPI00122223.1	3	172.769	8.67529	0.951968	DNA topoisomerase 2-alpha
IPI:IPI00134599.1	10	26.6574	9.65674	0.952194	40S ribosomal protein S3
IPI:IPI00755070.1	5	243.516	8.88037	0.952485	PREDICTED: BAT2 domain containing 1 isoform 6
IPI:IPI00468481.2	23	56.2655	5.33838	0.952491	ATP synthase beta chain, mitochondrial precursor
IPI:IPI00126759.6	2	94.0596	7.94287	0.952508	Leucine-rich repeat-containing protein 8A
IPI:IPI00751504.1	3	104.208	7.57666	0.952535	PREDICTED: similar to Serine/threonine-protein kinase TAO3
IPI:IPI00134549.1	2	45.6181	7.38623	0.952923	Isoform LAMP-2A of Lysosome-associated membrane glycoprotein 2 precursor
IPI:IPI00115787.1	3	75.2802	7.43018	0.953127	Transmembrane 9 superfamily protein member 2 precursor
IPI:IPI00653603.1	2	114.311	9.71533	0.953134	Hypothetical Serine/threonine dehydratase, pyridoxal-phosphate-binding site containing protein
IPI:IPI00673907.1	7	274.448	5.33838	0.953455	PREDICTED: similar to Alpha-II spectrin isoform 11
IPI:IPI00622878.3	2	79.6051	7.69385	0.953813	adrenergic receptor kinase, beta 2 isoform 1
IPI:IPI00473157.1	2	15.6487	6.85889	0.953819	Peptidase S9A, prolyl oligopeptidase, N-terminal beta-propeller domain containing protein,
IPI:IPI00406496.1	2	62.9244	6.94678	0.954006	Isoform 2 of X-linked retinitis pigmentosa GTPase regulator-interacting protein 1
IPI:IPI00403058.1	3	106.844	6.06201	0.954117	Isoform 1 of Neutral alpha-glucosidase AB precursor
IPI:IPI00352528.2	2	579.522	5.40186	0.954268	Zonadhesin precursor
IPI:IPI00453687.1	3	110.417	7.82568	0.954459	AU040576 protein
IPI:IPI00663512.1	3	233.906	6.80029	0.954617	PREDICTED: similar to AT rich interactive domain 1B (SWI1-like) isoform 2 isoform 2
IPI:IPI00133440.1	4	29.8019	5.75732	0.954647	Prohibitin
IPI:IPI00623382.2	2	117.256	8.33838	0.955162	Novel protein
IPI:IPI00749993.1	7	24.9938	7.1665	0.955267	Transmembrane emp24 domain-containing protein 9 precursor
IPI:IPI00123245.3	2	115.891	5.84619	0.95542	Synaptonemal complex protein 1
IPI:IPI00754666.1	2	35.1651	5.16064	0.955456	35 kDa protein
IPI:IPI00129908.1	5	81.4112	6.55127	0.955818	Alpha-catulin
IPI:IPI00137231.3	3	103.554	7.02002	0.956089	Short transient receptor potential channel 3
IPI:IPI00403810.2	7	49.8775	5.09717	0.956259	Tubulin alpha-6 chain
IPI:IPI00750074.1	3	30.2368	8.83643	0.956498	ATP synthase, H+ transporting, mitochondrial F1 complex, gamma polypeptide 1
IPI:IPI00170084.1	2	79.2784	5.41455	0.956875	DCC-interacting protein 13 alpha
IPI:IPI00751108.1	3	82.1231	5.42725	0.95703	82 kDa protein
IPI:IPI00458057.3	2	105.143	9.15869	0.957071	Nbla10363 protein homolog
IPI:IPI00223047.2	2	63.6536	5.64307	0.957593	cytoskeleton-associated protein 4
IPI:IPI00665054.2	2	40.624	6.69775	0.95768	MKIAA1934 protein
IPI:IPI00330323.1	2	91.7744	8.99756	0.957978	Mannosyl-oligosaccharide glucosidase
IPI:IPI00136943.1	2	40.1661	9.0415	0.957985	Alpha-N-acetylneuraminide alpha-2,8-sialyltransferase
IPI:IPI00330473.3	3	53.8301	8.29443	0.958087	Coiled-coil domain-containing protein 37
IPI:IPI00753266.1	2	66.274	11.063	0.958543	PREDICTED: similar to cadherin-like 24
IPI:IPI00467327.4	2	80.5646	8.67529	0.95862	actin filament associated protein
IPI:IPI00556726.2	3	117.049	5.17334	0.958717	MKIAA1731 protein
IPI:IPI00123181.2	15	226.086	5.65576	0.959033	Myosin-9
IPI:IPI00467084.3	2	67.7996	7.94287	0.959067	Hypothetical metallo-hydrolase/oxidoreductase structure containing protein
IPI:IPI00652632.1	4	108.664	5.60498	0.959559	NEDD9 interacting protein with calponin homology and LIM domains
IPI:IPI00136469.1	2	41.6394	6.44287	0.959577	Hypothetical NAD(P)-binding Rossmann-fold domains structure containing protein
IPI:IPI00112602.1	2	61.1126	7.23975	0.95993	Glucocorticoid-induced gene 1
IPI:IPI00230023.1	5	306.698	6.31592	0.960573	Isoform 8 of Inositol 1,4,5-trisphosphate receptor type 1
IPI:IPI00648773.1	3	125.01	5.42725	0.96061	Per1 protein
IPI:IPI00453996.1	13	228.446	5.5542	0.961088	Isoform 1 of Myosin-14
IPI:IPI00330578.2	3	141.653	9.17334	0.961364	RIKEN cDNA D130059P03 gene
IPI:IPI00405287.1	3	23.9762	9.65674	0.96145	24 kDa protein
IPI:IPI00227565.2	4	284.609	6.81494	0.961603	Leucine-rich repeat serine/threonine-protein kinase 2
IPI:IPI00670918.2	2	86.9556	6.96143	0.961709	PREDICTED: similar to Tetratricopeptide repeat protein 6
IPI:IPI00651831.1	2	57.3978	9.30518	0.961767	Mannosidase 1, alpha (Fragment)
IPI:IPI00273803.3	8	24	11.6196	0.961891	60S ribosomal protein L15
IPI:IPI00270425.2	2	67.1185	8.95361	0.962166	Isoform 6 of Regulator of G-protein signaling 3
IPI:IPI00408286.2	2	35.2252	8.1626	0.96246	Olfactory receptor Olfr1175 (Fragment)
IPI:IPI00380770.1	3	138.508	4.76709	0.962988	Activating transcription factor 7 interacting protein
IPI:IPI00466153.3	2	13.1534	11.4731	0.963068	60S ribosomal protein L34
IPI:IPI00469793.1	2	82.2519	5.90967	0.963155	G-protein XLalphas
IPI:IPI00123750.1	2	40.9753	7.72314	0.963744	Hydroxyacid oxidase 1
IPI:IPI00607039.3	2	158.572	6.84424	0.964062	Weakly similar to DNA mismatch repair protein MLH3 homolog
IPI:IPI00130238.3	3	242.989	8.88037	0.964085	APC2 protein
IPI:IPI00662194.2	2	524.761	4.91943	0.964516	PREDICTED: similar to FAT tumor suppressor homolog 4
IPI:IPI00668470.1	2	58.018	10.6382	0.964888	PREDICTED: similar to UDP-Gal:betaGal beta 1,3-galactosyltransferase, polypeptide 6
IPI:IPI00125901.4	10	17.0806	10.5356	0.965272	40S ribosomal protein S13
IPI:IPI00356074.6	2	146.365	7.59131	0.965305	PREDICTED: similar to KIAA1875 protein
IPI:IPI00224105.1	2	71.8856	8.57275	0.96546	Hypothetical Eukaryotic protein kinase containing protein
IPI:IPI00757972.1	2	148.246	9.23193	0.966471	PREDICTED: ubiquitin specific protease 31
IPI:IPI00406204.4	3	149.291	7.02002	0.9665	PREDICTED: similar to G protein-coupled receptor 116 isoform 1
IPI:IPI00113241.6	6	15.9446	10.4038	0.966752	40S ribosomal protein S19
IPI:IPI00311229.1	2	72.0526	6.55127	0.966818	Feminization 1 homolog a
IPI:IPI00678555.2	3	420.48	6.26514	0.967341	PREDICTED: similar to Spectrin beta chain, brain 4
IPI:IPI00112377.1	2	36.3429	8.17725	0.967537	Retinol dehydrogenase 14
IPI:IPI00119019.1	2	69.7431	8.25049	0.967702	Coagulation factor XI
IPI:IPI00120080.1	3	90.5558	9.14404	0.968081	Similar to CALCIUM-INDEPENDENT PHOSPHOLIPASE A2
IPI:IPI00136368.1	2	77.3425	6.13818	0.968443	Cell cycle checkpoint protein RAD17
IPI:IPI00605490.2	2	99.1041	6.88818	0.968525	PREDICTED: similar to zinc finger protein 618
IPI:IPI00128267.3	3	15.9947	10.5649	0.968546	PREDICTED: similar to 60S ribosomal protein L32
IPI:IPI00399905.3	3	116.364	6.02393	0.968684	Liprin-alpha-3
IPI:IPI00128734.1	2	54.6548	9.05615	0.96881	Fizzy-related protein homolog
IPI:IPI00221771.1	3	103.232	5.30029	0.96901	Hypothetical Aminoacyl-transfer RNA synthetases class-II containing protein
IPI:IPI00752572.1	4	63.604	5.08447	0.969358	64 kDa protein
IPI:IPI00406372.1	2	78.827	8.1333	0.969422	Isoform 1 of Leucine-rich repeat-containing protein 49
IPI:IPI00471395.1	4	153.846	6.17627	0.969513	Isoform 3 of Nuclear receptor coactivator 1
IPI:IPI00228844.4	2	106.386	8.646	0.969625	Mycbp associated protein
IPI:IPI00667836.2	4	128.556	6.55127	0.969968	Isoform 1 of Nucleolar protein 8
IPI:IPI00136563.4	2	88.1602	8.38232	0.97015	Carnitine O-palmitoyltransferase I, muscle isoform
IPI:IPI00121347.5	3	71.7121	5.17334	0.970349	PREDICTED: similar to paraneoplastic antigen MA1
IPI:IPI00750357.1	5	42.221	9.80322	0.970403	PREDICTED: similar to 60S ribosomal protein L5
IPI:IPI00222081.2	2	61.6867	9.29053	0.970409	Isoform 3 of F-box/LRR-repeat protein 19
IPI:IPI00221567.3	3	194.943	8.32373	0.971037	PREDICTED: hypothetical protein LOC74206 isoform 3
IPI:IPI00756343.1	4	214.362	6.29053	0.971063	214 kDa protein
IPI:IPI00308432.2	2	34.7384	8.68994	0.971421	Calcium-sensing receptor related protein 2 (Fragment)
IPI:IPI00453498.1	3	70.9292	9.29053	0.971809	Pif1/Rrm3 DNA helicase-like protein
IPI:IPI00118333.1	2	200.386	8.57275	0.971997	RW1 protein
IPI:IPI00551515.3	6	250.412	8.6167	0.972002	Myosin VIIa isoform 2
IPI:IPI00228051.1	2	87.138	5.10986	0.972325	Isoform 3 of cAMP-dependent 3',5'-cyclic phosphodiesterase 4A
IPI:IPI00421156.1	2	74.2157	8.96826	0.972484	Gene model 1008
IPI:IPI00110616.1	2	11.8249	4.7417	0.973087	Alpha-hemoglobin-stabilizing protein
IPI:IPI00108569.1	2	88.1476	6.62451	0.973344	Isoform 2 of Sad1/unc-84 protein-like 1
IPI:IPI00311104.3	2	85.2056	8.54346	0.973777	Semaphorin-3C precursor
IPI:IPI00406596.3	2	160.195	5.21143	0.97389	GTPase activating protein and VPS9 domains 1
IPI:IPI00129406.1	3	101.994	5.18604	0.974024	Protocadherin alpha 10
IPI:IPI00625061.2	2	81.3495	9.43701	0.974506	Isoform 2 of MAP/microtubule affinity-regulating kinase 3
IPI:IPI00125521.2	3	22.744	9.71533	0.974756	40S ribosomal protein S5
IPI:IPI00751904.1	2	72.5768	7.50342	0.974923	PREDICTED: similar to schlafen 9
IPI:IPI00755374.1	7	550.078	6.7124	0.97503	PREDICTED: similar to CG15133-PA
IPI:IPI00153866.1	2	84.2536	9.20264	0.97523	Dapper homolog 1
IPI:IPI00754203.1	3	113.117	10.5942	0.976055	PREDICTED: similar to Probable ATP-dependent RNA helicase DDX10
IPI:IPI00137232.4	2	158.997	9.31982	0.976115	PREDICTED: similar to plexin C1
IPI:IPI00468997.1	4	146.328	7.35693	0.976252	Isoform 1 of Misshapen-like kinase 1
IPI:IPI00228632.1	2	132.204	7.84033	0.976253	Isoform 2 of Catenin delta-2
IPI:IPI00222492.1	5	245.93	8.68994	0.97643	Isoform Beta of Nuclear receptor corepressor 2
IPI:IPI00315302.4	2	10.7778	9.99365	0.976776	NADH dehydrogenase [ubiquinone] 1 alpha subcomplex subunit 2
IPI:IPI00621925.2	2	96.8074	7.1958	0.976879	Isoform 2 of Phosphatidylinositol 3-kinase catalytic subunit type 3
IPI:IPI00755289.1	2	18.1261	7.95752	0.977233	PREDICTED: similar to Protein phosphatase 1 regulatory inhibitor subunit 16B
IPI:IPI00281049.1	2	45.5307	6.7124	0.977351	Isoform 2 of Collagen alpha-1(XXVI) chain precursor
IPI:IPI00623166.2	2	77.1481	8.36768	0.977515	Hypothetical Glycine-rich region profile containing protein
IPI:IPI00403996.2	3	78.0439	8.30908	0.977552	Isoform 2 of Interleukin enhancer-binding factor 3
IPI:IPI00316865.3	2	105.885	6.52197	0.9776	Synuclein, alpha interacting protein (synphilin)
IPI:IPI00137787.2	5	27.8762	11.0337	0.977662	60S ribosomal protein L8
IPI:IPI00263879.4	2	14.5436	11.0483	0.977876	Ribosomal protein L35
IPI:IPI00626327.2	2	82.1444	6.99072	0.978008	Spondin 1, (f-spondin) extracellular matrix protein
IPI:IPI00620062.3	2	93.4165	7.60596	0.978199	Sterile alpha motif domain-containing protein 6
IPI:IPI00555113.1	6	21.5001	11.7808	0.97834	60S ribosomal protein L18
IPI:IPI00750775.1	2	67.067	7.63525	0.978673	PREDICTED: similar to kinesin 2 60/70kDa isoform 2
IPI:IPI00127049.1	2	62.6278	8.6167	0.97869	CDNA sequence BC011426
IPI:IPI00170145.4	4	182.922	7.18115	0.978868	ATP-binding cassette transporter sub-family A member 8b
IPI:IPI00109393.2	2	20.5626	8.48486	0.979043	PREDICTED: hypothetical protein LOC69747
IPI:IPI00652603.1	2	51.1411	7.45947	0.979055	Jumonji domain containing 1B
IPI:IPI00469004.3	2	103.701	4.99561	0.979082	Plectin 1
IPI:IPI00668724.2	5	940.068	6.03662	0.979373	PREDICTED: mucin 16
IPI:IPI00408182.2	3	128.686	9.0708	0.979448	transmembrane channel-like gene family 3
IPI:IPI00406377.2	4	50.658	6.02393	0.979564	Similar to keratin K7, type II, epithelial, 55K
IPI:IPI00404755.1	2	13.8572	11.9126	0.980158	Hypothetical Proline-rich region profile containing protein
IPI:IPI00605810.3	4	114.441	6.7124	0.980174	PREDICTED: similar to integrin, alpha 10 precursor
IPI:IPI00459500.2	2	171.572	6.26514	0.980575	Obscurin-MLCK
IPI:IPI00720144.1	3	318.007	9.11475	0.980642	Isoform 5 of E1A-binding protein p400
IPI:IPI00122346.2	4	18.9955	5.78271	0.981156	Signal sequence receptor, delta
IPI:IPI00660988.2	2	204.417	7.41553	0.981379	Myeloid/lymphoid or mixed-lineage leukemia 5
IPI:IPI00135283.1	2	40.5072	9.08545	0.981505	Galanin receptor type 2
IPI:IPI00307837.4	13	50.2812	9.0708	0.981518	Elongation factor 1-alpha 1
IPI:IPI00751023.1	5	352.946	9.15869	0.981541	353 kDa protein
IPI:IPI00310173.2	3	150.989	6.72705	0.981636	MutS homolog 6
IPI:IPI00226938.3	3	133.574	5.71924	0.982485	Hypothetical Arginine-rich region containing protein
IPI:IPI00752757.1	2	163.892	6.85889	0.982693	JNK-binding protein JNKBP1
IPI:IPI00123129.1	11	102.025	7.43018	0.98309	Staphylococcal nuclease domain-containing protein 1
IPI:IPI00753448.1	5	185.722	5.32568	0.983473	PREDICTED: similar to Low-density lipoprotein receptor-related protein 4 precursor
IPI:IPI00121084.3	2	67.1558	5.84619	0.983706	Protein kinase C iota type
IPI:IPI00458428.1	4	20.6859	9.34912	0.983813	Isoform 2 of Translocon-associated protein gamma subunit
IPI:IPI00749698.1	4	175.622	10.4771	0.98463	PREDICTED: RNA binding motif protein 16 isoform 1
IPI:IPI00399954.1	2	425.018	6.59521	0.985517	Isoform 1 of Lysosomal trafficking regulator
IPI:IPI00222546.4	2	14.6187	9.18799	0.985667	60S ribosomal protein L22
IPI:IPI00136984.1	3	22.1133	10.0962	0.985673	40S ribosomal protein S7
IPI:IPI00278153.4	2	63.83	9.0708	0.985764	Sterol O-acyltransferase 1
IPI:IPI00420143.1	2	154.744	5.08447	0.986031	Isoform 2 of Ubiquitin carboxyl-terminal hydrolase 47
IPI:IPI00673110.2	2	104.257	9.90576	0.986097	PREDICTED: similar to Putative RNA-binding protein 15 isoform 4
IPI:IPI00672164.1	2	29.2483	9.23193	0.986373	PREDICTED: similar to crooked neck protein
IPI:IPI00230708.5	5	174.913	6.32861	0.98648	Mitogen activated protein kinase kinase kinase 4
IPI:IPI00122043.2	5	393.178	6.40479	0.986533	Zinc-finger homeodomain protein 4
IPI:IPI00229425.1	3	187.413	6.82959	0.986578	Hypothetical protein 5730509K17Rik
IPI:IPI00109334.1	2	94.5047	7.04932	0.986663	Fer, Isoform 1 of Tyrosine-protein kinase Fer
IPI:IPI00123604.2	5	32.5674	4.81787	0.986944	40S ribosomal protein SA
IPI:IPI00677102.1	2	14.3258	10.521	0.987262	PREDICTED: similar to ribosomal protein L31 isoform 1
IPI:IPI00648680.1	3	77.8675	6.7124	0.987461	platelet/endothelial cell adhesion molecule 1 isoform 2
IPI:IPI00270915.4	3	113.081	6.22705	0.987666	Contactin-3 precursor
IPI:IPI00138114.2	2	37.5189	9.87646	0.987949	Hypothetical Lysine-rich region containing protein
IPI:IPI00280475.2	4	47.5315	9.08545	0.988114	MKK7a
IPI:IPI00460715.1	2	132.701	6.34131	0.988151	MKIAA0743 protein (Fragment)
IPI:IPI00750411.1	2	18.2393	8.99756	0.988602	Hypothetical Lipocalin-related protein and Bos/Can/Equ allergen containing protein
IPI:IPI00625104.4	2	228.822	6.68311	0.989014	PREDICTED: similar to F11C1.5a
IPI:IPI00420656.2	2	221.737	4.90674	0.989101	Precursor tenascin protein precursor
IPI:IPI00420726.2	13	22.4465	10.6528	0.989263	40S ribosomal protein S9
IPI:IPI00337977.1	4	144.918	5.80811	0.989441	Isoform 4 of Sodium channel protein type 8 alpha subunit
IPI:IPI00322209.4	10	54.4004	5.8208	0.989488	Keratin, type II cytoskeletal 8
IPI:IPI00465597.5	4	160.639	7.00537	0.989739	Hypothetical Tetratricopeptide repeat (TPR) structure containing protein
IPI:IPI00227918.1	10	32.9376	4.66553	0.989865	Isoform 2 of Tropomyosin beta chain
IPI:IPI00115607.1	2	51.3534	9.37842	0.990199	Trifunctional enzyme beta subunit, mitochondrial precursor
IPI:IPI00663876.2	2	177.019	8.47021	0.990205	PREDICTED: similar to dual oxidase 1
IPI:IPI00125970.1	3	236.733	7.28369	0.99049	ATP-binding cassette, sub-family A, member 7
IPI:IPI00667561.2	2	107.951	6.68311	0.990536	PREDICTED: similar to DNA helicase HEL308 isoform 5
IPI:IPI00755139.1	2	16.8724	5.74463	0.991054	PREDICTED: similar to Ig kappa chain V-III region PC 6684
IPI:IPI00228646.2	2	97.6873	10.0083	0.991283	ATP-dependent RNA helicase DDX54
IPI:IPI00127902.1	3	136.401	8.44092	0.991374	Dhx30 protein
IPI:IPI00331076.4	2	141.37	5.13525	0.991472	Isoform 1 of STE20-like serine/threonine-protein kinase
IPI:IPI00553465.3	2	331.126	9.34912	0.991942	absent, small, or homeotic discs 1
IPI:IPI00221632.2	2	56.7177	7.29834	0.992003	Similar to Y+L amino acid transporter 1
IPI:IPI00138399.7	2	180.363	6.60986	0.992047	PREDICTED: hypothetical protein LOC223825
IPI:IPI00127407.1	2	83.5423	6.53662	0.992191	Procollagen-lysine,2-oxoglutarate 5-dioxygenase 1 precursor
IPI:IPI00133240.1	3	29.3492	8.70459	0.992502	Ubiquinol-cytochrome c reductase iron-sulfur subunit, mitochondrial precursor
IPI:IPI00126208.1	6	15.7382	7.69385	0.992511	Hemoglobin, beta adult major chain
IPI:IPI00118134.3	2	190.417	7.73779	0.992562	Microtubule-associated serine/threonine-protein kinase 2
IPI:IPI00720187.1	2	84.6516	5.74463	0.993039	bicaudal D homolog 2 isoform 3
IPI:IPI00758386.1	3	190.257	6.48096	0.993297	PREDICTED: similar to ciliary rootlet coiled-coil, rootletin
IPI:IPI00623238.1	2	121.915	6.56592	0.993377	Hypothetical Fibronectin type III domain/Fibronectin type III repeat containing protein
IPI:IPI00626296.2	2	19.9535	10.5356	0.993448	20 kDa protein
IPI:IPI00230719.7	3	88.8619	7.89893	0.993611	Tripartite motif protein 24
IPI:IPI00459484.1	3	58.582	6.68311	0.993683	Hypothetical tetratricopeptide repeat
IPI:IPI00753302.1	3	42.6177	8.01611	0.994557	PREDICTED: similar to T21B10.2b
IPI:IPI00407601.1	2	249.449	7.38623	0.994573	DNA polymerase theta short isoform
IPI:IPI00675086.1	3	196.808	5.46533	0.994748	PREDICTED: extraembryonic development protein isoform 8
IPI:IPI00124120.3	3	436.476	7.13721	0.995066	Sacsin
IPI:IPI00264205.4	2	106.002	8.95361	0.995376	106 kDa protein
IPI:IPI00112934.1	2	35.0487	5.65576	0.995994	RIKEN cDNA 1700041C02
IPI:IPI00378156.2	4	120.722	5.24951	0.996182	RAB GTPase activating protein 1 isoform a
IPI:IPI00675073.1	3	118.667	8.33838	0.996381	PREDICTED: similar to retinoblastoma-like 2
IPI:IPI00387253.3	2	45.3415	5.26221	0.996474	Protein C13orf3 homolog
IPI:IPI00137409.3	2	67.5876	7.50342	0.996927	Transketolase
IPI:IPI00125907.2	6	42.8808	9.68604	0.997281	Translocation-associated membrane protein 1
IPI:IPI00605634.2	2	42.5033	11.6343	0.997475	Hypothetical protein
IPI:IPI00421108.2	4	297.401	6.82959	0.997588	Senataxin
IPI:IPI00652201.1	4	218.593	5.68115	0.99787	Similar to Serine/threonine kinase WNK2
IPI:IPI00125016.5	2	41.5741	6.34131	0.998099	PREDICTED: similar to cyclin fold protein 1 isoform 2
IPI:IPI00626233.2	6	22.2608	10.1841	0.998396	22 kDa protein
IPI:IPI00407339.6	12	11.2293	11.356	0.998448	Histone H4
IPI:IPI00756001.1	5	207.708	9.08545	0.998959	PREDICTED: similar to CTD-binding SR-like protein rA9
IPI:IPI00122594.4	4	247.493	6.55127	0.999054	Putative transcription factor
IPI:IPI00313641.3	3	46.6838	8.19189	0.999058	Hypothetical Serine proteases, trypsin family containing protein
IPI:IPI00652192.2	2	263.524	9.23193	0.999298	PREDICTED: similar to Receptor-type tyrosine-protein phosphatase zeta precursor
IPI:IPI00750628.1	2	71.2829	7.85498	0.999345	PREDICTED: similar to F-box/LRR-repeat protein 17
IPI:IPI00623570.2	3	224.5	8.35303	0.999419	thyroid hormone receptor interactor 12
IPI:IPI00759904.1	2	31.5294	8.38232	0.999521	Isoform 2 of NADH-cytochrome b5 reductase
IPI:IPI00458474.3	2	35.3546	9.71533	0.999687	PREDICTED: similar to vomeronasal 1 receptor, C33
IPI:IPI00377737.1	2	111.494	7.12256	0.999794	Isoform 2 of Activated CDC42 kinase 1
IPI:IPI00313307.3	2	165.346	8.77783	0.999982	Isoform 4 of Peroxisome proliferator-activated receptor-binding protein
IPI:IPI00127841.2	18	32.7791	9.72998	0.999986	ADP/ATP translocase 2
IPI:IPI00329921.1	2	158.87	6.354	1	Isoform 1 of G2/mitotic-specific cyclin-B3
IPI:IPI00135327.2	3	120.278	7.75244	1.00008	Isoform A of Solute carrier family 12 member 1
IPI:IPI00622716.2	2	64.9391	5.07178	1.00016	Beta-catenin-like protein 1
IPI:IPI00606008.2	4	171.516	7.69385	1.00067	PREDICTED: dual oxidase 2 isoform 2
IPI:IPI00109169.1	2	42.7582	9.01221	1.00101	Isocitrate dehydrogenase [NAD] subunit gamma, mitochondrial precursor
IPI:IPI00474904.3	3	75.0813	4.90674	1.00111	Aspartate-beta-hydroxylase
IPI:IPI00222561.1	2	67.8196	11.6196	1.00124	Hypothetical Arginine-rich region/Serine-rich region/Lysine-rich region containing protein
IPI:IPI00652751.1	2	109.435	7.06396	1.00141	Ribophorin II
IPI:IPI00229939.1	2	76.9452	9.12939	1.00163	Isoform 1 of Twinkle protein, mitochondrial precursor
IPI:IPI00109401.1	2	74.05	7.98682	1.00166	Hypothetical TPR repeat containing protein
IPI:IPI00377931.3	2	15.5791	6.53662	1.00173	Weakly similar to Nut2
IPI:IPI00380426.2	3	147.266	8.23584	1.00204	Similar to Hypothetical glutamine-rich region containing protein
IPI:IPI00116066.1	2	140.867	8.76318	1.00233	Enamelin precursor
IPI:IPI00352763.5	7	719.516	6.39209	1.00235	PREDICTED: similar to FLJ44048 protein
IPI:IPI00667187.1	2	292.521	9.01221	1.00252	PREDICTED: similar to myosin IXA isoform 3
IPI:IPI00758369.1	3	234.518	5.52881	1.00272	PREDICTED: similar to Talin-2 isoform 7
IPI:IPI00139518.3	4	34.3475	7.53271	1.00277	Ubiquitin B
IPI:IPI00756372.1	2	66.0172	7.00537	1.00296	66 kDa protein
IPI:IPI00648173.1	11	191.864	5.69385	1.00361	Clathrin, heavy polypeptide
IPI:IPI00648239.1	2	15.8553	11.3267	1.00388	Hypothetical protein
IPI:IPI00111020.1	2	52.2694	4.94482	1.00394	Papillary renal cell carcinoma-associated protein
IPI:IPI00378567.2	3	122.398	6.88818	1.00405	PREDICTED: G protein-coupled receptor 48 isoform 1
IPI:IPI00756330.1	6	200.657	5.71924	1.0043	PREDICTED: similar to myosin, heavy polypeptide 4, skeletal muscle
IPI:IPI00470091.1	2	133.886	9.0708	1.00474	RIKEN cDNA 3000002G13
IPI:IPI00344916.4	2	28.583	6.53662	1.00482	Hypothetical Cytochrome c heme-binding site containing protein
IPI:IPI00130402.1	2	41.1195	8.26514	1.00513	Phf1 protein
IPI:IPI00676449.1	3	132.205	5.46533	1.00524	PREDICTED: similar to Protocadherin 9 precursor isoform 3
IPI:IPI00757026.1	2	195.385	5.79541	1.00532	PREDICTED: similar to Trichohyalin
IPI:IPI00225062.1	3	283.245	12.0884	1.00533	RNA BINDING PROTEIN homolog
IPI:IPI00673733.2	2	58.1049	9.70068	1.00537	PREDICTED: similar to PRAME family member 8
IPI:IPI00755239.1	5	745.994	7.85498	1.00542	PREDICTED: similar to Nebulin
IPI:IPI00225221.2	2	53.6886	8.60205	1.00574	Transmembrane and coiled coil domains 3
IPI:IPI00649048.1	2	168.834	7.69385	1.00592	Hypothetial protein
IPI:IPI00112982.1	2	26.8439	7.23975	1.00597	Hypothetical protein
IPI:IPI00654317.1	2	13.1338	11.2388	1.00602	Hypothetical Complex 1 LYR protein containing protein
IPI:IPI00462129.2	3	235.162	7.25439	1.00603	Isoform 1 of Dedicator of cytokinesis protein 9
IPI:IPI00331345.4	11	29.7347	9.72998	1.00613	40S ribosomal protein S3a
IPI:IPI00323674.6	2	90.8304	5.8208	1.00641	U4/U6.U5 tri-snRNP-associated protein 1
IPI:IPI00672505.1	2	91.5664	6.34131	1.00705	PREDICTED: similar to synapse-associated protein 97isoform 5
IPI:IPI00648829.1	3	22.8727	9.51025	1.00706	23 kDa protein
IPI:IPI00224969.1	2	92.4253	8.646	1.00713	Hypothetical C2 domain containing protein
IPI:IPI00752350.1	2	75.4125	7.29834	1.00749	PREDICTED: similar to Myosin-10
IPI:IPI00471141.1	2	79.0345	11.2681	1.00791	Alex-extended
IPI:IPI00357773.4	2	47.3828	10.0815	1.00798	PREDICTED: similar to Protein FAM113A
IPI:IPI00625167.2	5	563.418	6.12549	1.00808	564 kDa protein
IPI:IPI00750098.1	2	154.668	8.54346	1.00821	PREDICTED: similar to Protein KIAA0329/KIAA0297
IPI:IPI00620900.2	2	174.994	6.93213	1.00836	ALK tyrosine kinase receptor precursor
IPI:IPI00223217.5	7	23.3183	11.019	1.00837	60S ribosomal protein L13a
IPI:IPI00475031.1	2	22.4848	8.99756	1.00837	Peroxiredoxin 6
IPI:IPI00346274.4	2	17.0971	9.70068	1.00851	17 kDa protein
IPI:IPI00318841.3	2	49.8981	6.7417	1.00937	Elongation factor 1-gamma
IPI:IPI00123708.1	2	58.83	5.31299	1.00948	Proto-oncogene tyrosine-protein kinase FGR
IPI:IPI00421162.4	3	86.4384	8.1333	1.00953	Zinc finger CCCH-type domain-containing protein 11A
IPI:IPI00754958.1	2	85.725	8.55811	1.00961	PREDICTED: similar to Probable pseudouridine synthase KIAA1897 isoform 4
IPI:IPI00115976.1	3	114.984	6.02393	1.00972	Integrin alpha-5 precursor
IPI:IPI00668433.1	7	166.105	6.41748	1.01011	PREDICTED: PREX1 protein isoform 2
IPI:IPI00408138.4	2	49.7516	8.49951	1.01015	50 kDa protein
IPI:IPI00123281.1	8	34.8558	9.5249	1.01037	Leucine-rich repeat-containing protein 59
IPI:IPI00311493.3	12	47.3442	5.32568	1.01038	Keratin, type I cytoskeletal 18
IPI:IPI00751386.1	2	92.3718	9.45166	1.01047	PREDICTED: similar to Serine/threonine-protein phosphatase with EF-hands 1
IPI:IPI00309035.2	10	68.4857	6.45557	1.01052	Dolichyl-diphosphooligosaccharide-protein glycosyltransferase 67 kDa subunit precursor
IPI:IPI00131135.3	4	100.13	6.87354	1.01073	Calcium-activated chloride channel CLCA4
IPI:IPI00626062.2	4	29.3645	10.4185	1.01084	PREDICTED: similar to 60S ribosomal protein L7a
IPI:IPI00755614.1	2	162.833	5.52881	1.0109	PREDICTED: similar to Hook-related protein 1
IPI:IPI00127820.1	2	22.8952	5.65576	1.0109	Ras-related protein Rab-9A
IPI:IPI00652336.2	3	263.881	5.63037	1.01091	phosphodiesterase 4D interacting protein isoform 1
IPI:IPI00606595.3	2	28.7459	10.0962	1.01164	29 kDa protein
IPI:IPI00755035.1	2	75.6585	8.76318	1.01169	PREDICTED: similar to Proline oxidase, mitochondrial precursor
IPI:IPI00627061.2	3	337.661	6.7124	1.01191	338 kDa protein
IPI:IPI00400073.1	2	59.9997	6.27783	1.01199	Probable G-protein coupled receptor 97 precursor
IPI:IPI00221883.1	4	41.175	5.05908	1.01209	Paraneoplastic antigen Ma2 homolog
IPI:IPI00128833.1	2	59.8195	9.80322	1.01214	Alpha-1D adrenergic receptor
IPI:IPI00331092.6	9	29.448	10.1548	1.01215	40S ribosomal protein S4, X isoform
IPI:IPI00458372.4	2	47.3095	9.39307	1.01287	PREDICTED: silent mating type information regulation 2 homolog 4
IPI:IPI00112518.1	2	71.9924	6.07471	1.01302	Interferon-induced GTP-binding protein Mx1
IPI:IPI00313900.1	6	38.2406	6.43018	1.01333	Lumican precursor
IPI:IPI00318537.4	2	31.901	5.03369	1.01344	CUE domain containing 2
IPI:IPI00515528.2	4	203.635	9.37842	1.01346	RIKEN cDNA 3110050K21
IPI:IPI00127085.5	8	24.7696	9.979	1.01371	60S ribosomal protein L10a
IPI:IPI00108335.1	2	153.392	6.94678	1.01463	Isoform 1 of DNA repair protein RAD50
IPI:IPI00224087.1	2	82.448	9.26123	1.01463	Weakly similar to protein C21ORF13
IPI:IPI00467219.4	2	84.8854	5.37646	1.01464	Lung adenoma susceptibility 1
IPI:IPI00308088.1	3	28.1981	7.75244	1.01483	Neurogenin 2
IPI:IPI00742310.2	2	68.4198	9.33447	1.01492	Ewing sarcoma breakpoint region 1
IPI:IPI00136246.1	2	134.855	6.06201	1.01494	Membrane-associated phosphatidylinositol transfer protein 1
IPI:IPI00126443.1	3	89.903	8.06006	1.01496	Kinesin-like protein KIF3C
IPI:IPI00113480.1	2	81.0188	9.51025	1.01496	Myeloperoxidase precursor
IPI:IPI00750131.1	2	84.0093	7.82568	1.01522	PREDICTED: similar to CG8991-PA
IPI:IPI00666346.2	2	506.649	4.99561	1.01598	PREDICTED: fat tumor suppressor homolog isoform 7
IPI:IPI00662501.1	3	49.9699	5.03369	1.01605	PREDICTED: similar to tubulin, beta 3
IPI:IPI00468516.3	3	145.224	4.76709	1.01633	Hypothetical protein D6Wsu116e
IPI:IPI00756940.1	2	50.7829	11.0337	1.01637	Evx2 protein
IPI:IPI00318778.1	2	39.8167	7.1665	1.01658	Calcium-binding protein 39
IPI:IPI00556694.1	2	48.7088	5.16064	1.01734	Isoform 2 of Testican-3 precursor
IPI:IPI00620823.2	2	138.257	5.96045	1.0176	Isoform 2 of Cyclin G-associated kinase
IPI:IPI00169613.1	2	68.6213	5.41455	1.01765	WD repeat domain 78
IPI:IPI00153662.1	2	63.3536	9.93506	1.01804	CDNA sequence BC027231
IPI:IPI00605890.3	2	111.292	7.41553	1.01808	PREDICTED: similar to vomeronasal 2, receptor, 1b
IPI:IPI00464256.2	2	81.3102	8.29443	1.01862	PREDICTED: similar to CG11909-PA
IPI:IPI00663445.2	5	179.497	5.26221	1.01882	PREDICTED: hypothetical protein LOC233865
IPI:IPI00380436.1	6	103.004	5.37646	1.01908	Alpha-actinin-1
IPI:IPI00331469.2	3	81.6174	8.90967	1.0191	Dapper 2
IPI:IPI00108388.1	5	290.36	5.98584	1.0193	Probable ubiquitin carboxyl-terminal hydrolase FAF-X
IPI:IPI00757681.1	2	178.903	6.88818	1.01941	PREDICTED: hypothetical protein LOC230393 isoform 7
IPI:IPI00355962.5	4	270.623	4.91943	1.01946	PREDICTED: B double prime 1, subunit of RNA polymerase III transcription initiation factor IIIB isoform 1
IPI:IPI00649283.1	3	80.063	10.3159	1.01946	Thyroid hormone receptor associated protein 3
IPI:IPI00322302.1	5	87.6688	4.80518	1.01948	Tetratricopeptide repeat protein 15
IPI:IPI00313222.4	15	33.3579	10.6968	1.0205	60S ribosomal protein L6
IPI:IPI00673366.2	3	63.58	7.56201	1.02051	PREDICTED: similar to Serine/threonine-protein kinase MARK2
IPI:IPI00117015.1	3	85.487	7.43018	1.02063	Single-minded homolog 1
IPI:IPI00109981.1	2	35.7866	7.63525	1.02083	Transcription factor MafB
IPI:IPI00750730.1	2	35.8894	9.75928	1.02112	PREDICTED: similar to Rab40c, member RAS oncogene family
IPI:IPI00652775.1	2	67.2961	8.29443	1.02134	Zinc finger protein (C2H2 type) 276
IPI:IPI00402981.2	4	15.0592	10.8872	1.02135	Isoform 2 of 40S ribosomal protein S24
IPI:IPI00356670.6	2	80.6124	8.104	1.02173	PREDICTED: hypothetical protein
IPI:IPI00319167.5	8	581.03	6.39209	1.02187	hydrocephalus inducing
IPI:IPI00229025.1	3	73.3838	7.03467	1.0221	Peptidylprolyl isomerase domain and WD repeat-containing protein 1
IPI:IPI00128441.3	2	70.8442	8.1333	1.0222	Heterogeneous nuclear ribonucleoprotein R
IPI:IPI00317740.4	7	34.9235	7.69385	1.02222	Guanine nucleotide-binding protein beta subunit 2-like 1
IPI:IPI00653264.1	4	105.747	8.99756	1.0225	ARG99 homolog
IPI:IPI00751745.1	2	147.521	8.74854	1.02253	PREDICTED: similar to cell recognition molecule CASPR3
IPI:IPI00453913.1	2	444.769	6.23975	1.02254	PKHD1
IPI:IPI00118838.1	3	104.511	6.17627	1.02287	Gtf2ird2
IPI:IPI00123997.3	2	131.433	6.53662	1.02292	Hypothetical Pecanex containing protein
IPI:IPI00113576.1	2	96.4107	9.39307	1.02312	ATP-dependent RNA helicase DDX24
IPI:IPI00228941.1	2	95.6247	8.04541	1.02313	Hypothetical protein
IPI:IPI00720016.1	2	305.833	6.40479	1.02326	Ten-m1
IPI:IPI00322044.1	2	92.662	9.83252	1.02329	Ataxin-7
IPI:IPI00229745.1	4	102.116	6.94678	1.02332	Isoform Beta of Short transient receptor potential channel 4
IPI:IPI00661635.1	2	196.568	5.92236	1.02343	PREDICTED: cardiomyopathy associated 1 isoform 2
IPI:IPI00461500.1	5	17.5458	11.4731	1.02383	PREDICTED: similar to 60S ribosomal protein L29
IPI:IPI00136679.5	3	61.3134	9.30518	1.02402	Hypothetical Leucine rich repeat, ribonuclease inhibitor type containing protein
IPI:IPI00340404.3	2	53.5318	8.71924	1.02433	Pregnancy-specific glycoprotein 25
IPI:IPI00116281.2	2	57.8366	7.07861	1.02436	T-complex protein 1 subunit zeta
IPI:IPI00117705.1	7	48.983	5.8335	1.0244	Dolichyl-diphosphooligosaccharide--protein glycosyltransferase 48 kDa subunit precursor
IPI:IPI00651990.2	2	28.9004	12.0151	1.02457	PREDICTED: hypothetical protein
IPI:IPI00346104.6	2	283.829	8.6167	1.02482	PREDICTED: microtubule associated serine/threonine kinase family member 4 isoform 1
IPI:IPI00624434.3	3	171.846	7.51807	1.02509	PREDICTED: hypothetical protein
IPI:IPI00115233.1	3	12.4695	10.4331	1.02528	PREDICTED: similar to ribosomal protein L35a
IPI:IPI00473401.1	3	54.7023	8.88037	1.02598	Hypothetical DEAH box helicase containing protein
IPI:IPI00121554.1	2	16.8725	4.83057	1.02609	Proline-rich acidic protein
IPI:IPI00469110.4	3	219.966	7.79639	1.02617	PREDICTED: echinoderm microtubule associated protein like 5 isoform 1
IPI:IPI00720094.2	5	52.4661	10.1694	1.02621	PREDICTED: similar to RAR-related orphan receptor A isoform d isoform 4
IPI:IPI00275153.1	3	155.567	6.37939	1.02672	Isoform 1 of Condensin complex subunit 1
IPI:IPI00338570.3	2	123.457	6.72705	1.02715	Isoform 1 of Disheveled-associated activator of morphogenesis 2
IPI:IPI00122547.1	8	31.7126	7.48877	1.02742	Voltage-dependent anion-selective channel protein 2
IPI:IPI00111885.1	2	52.7354	6.13818	1.02757	Ubiquinol-cytochrome-c reductase complex core protein I, mitochondrial precursor
IPI:IPI00751871.2	4	112.699	7.2251	1.02787	PREDICTED: PHD finger protein 20 isoform 20
IPI:IPI00757237.1	2	37.9654	6.15088	1.02859	38 kDa protein
IPI:IPI00751891.1	3	71.8275	8.33838	1.02865	72 kDa protein
IPI:IPI00659298.1	2	110.846	5.36377	1.02891	PREDICTED: similar to RIM binding protein 2 (RIM-BP2) isoform 2
IPI:IPI00623651.2	2	144.398	5.69385	1.02904	PREDICTED: hypothetical protein LOC214552 isoform 5
IPI:IPI00271262.5	2	162.513	6.82959	1.02909	Murinoglobulin-2 precursor
IPI:IPI00553793.3	3	121.93	6.17627	1.02913	Isoform 3 of Timeless homolog
IPI:IPI00123198.2	2	41.7492	6.84424	1.02944	Zinc transporter like 2
IPI:IPI00719984.1	3	223.232	8.06006	1.02994	Isoform 3 of TRIO and F-actin-binding protein
IPI:IPI00139795.2	6	11.6438	4.53857	1.03045	60S acidic ribosomal protein P2
IPI:IPI00625469.1	2	154.541	6.3667	1.03085	zinc finger protein 198
IPI:IPI00749817.1	2	26.8917	10.5649	1.03118	27 kDa protein
IPI:IPI00410954.1	4	232.176	6.53662	1.03171	Envoplakin
IPI:IPI00125929.2	4	9.32087	9.5249	1.03179	NADH dehydrogenase [ubiquinone] 1 alpha subcomplex subunit 4
IPI:IPI00269565.4	2	51.5904	9.75928	1.03181	Hypothetical G-protein beta WD-40 repeats containing protein
IPI:IPI00224505.6	6	24.1595	11.5464	1.03187	60S ribosomal protein L13
IPI:IPI00132595.3	5	260.37	6.22705	1.03212	Retinal-specific ATP-binding cassette transporter
IPI:IPI00113070.1	3	89.0701	7.18115	1.03278	TFIIH basal transcription factor complex helicase XPB subunit
IPI:IPI00165850.1	2	127.118	7.1665	1.03281	SMC6 protein
IPI:IPI00420489.2	3	309.063	5.50342	1.03291	Isoform 1 of Von Willebrand factor precursor
IPI:IPI00420790.2	2	81.9653	6.46826	1.03296	Engulfment and cell motility protein 3
IPI:IPI00604969.3	24	3713.7	6.3667	1.03307	titin isoform N2-A
IPI:IPI00473340.2	8	414.747	6.59521	1.03318	PREDICTED: vacuolar protein sorting 13C isoform 7
IPI:IPI00221900.1	2	61.0852	7.07861	1.03342	Isoform 1 of Delta-like protein 3 precursor
IPI:IPI00357096.3	3	303.574	7.81104	1.03356	Isoform 2 of Nipped-B-like protein
IPI:IPI00480255.1	2	62.3339	5.31299	1.03408	Isoform 4 of InaD-like protein
IPI:IPI00676350.2	5	171.395	6.60986	1.03408	PREDICTED: hypothetical protein LOC224648
IPI:IPI00133429.1	2	58.9339	5.17334	1.03439	Embryonal Fyn-associated substrate
IPI:IPI00224628.5	2	77.5965	8.71924	1.03442	Pentatricopeptide repeat protein 1
IPI:IPI00353099.2	5	17.7795	9.42236	1.03443	ribosomal protein L12
IPI:IPI00108316.2	2	51.4337	5.66846	1.03449	Weakly similar to SPERM-SPECIFIC PROTEIN SP- 2
IPI:IPI00753106.1	3	365.986	6.68311	1.03499	PREDICTED: similar to Laminin alpha-3 chain precursor
IPI:IPI00471182.1	3	132.136	7.53271	1.03506	Agtpbp1 protein
IPI:IPI00125222.3	2	217.004	6.65381	1.03511	80 kda MCM3-associated protein
IPI:IPI00331461.3	3	20.1086	9.59814	1.03513	60S ribosomal protein L11
IPI:IPI00395175.1	3	113.439	7.85498	1.03522	Beta1,4-N-acetylgalactosaminyltransferase III
IPI:IPI00331704.6	3	47.136	5.10986	1.03522	Gamma-enolase
IPI:IPI00620800.2	4	283.621	7.44482	1.0354	PREDICTED: similar to Protein FAM38A
IPI:IPI00553703.2	3	350.421	5.12256	1.03713	Isoform 1 of FRAS1-related extracellular matrix protein 2 precursor
IPI:IPI00274928.2	2	45.8239	8.44092	1.03794	Lipl2 protein
IPI:IPI00648108.2	2	79.736	7.92822	1.03822	Protein
IPI:IPI00283327.6	9	364.099	10.6089	1.03868	Abnormal spindle-like microcephaly-associated protein homolog
IPI:IPI00344088.5	2	146.825	9.5542	1.0387	PREDICTED: la related protein
IPI:IPI00123196.1	8	39.7839	8.67529	1.03894	Decorin precursor
IPI:IPI00115160.1	5	30.6763	8.66064	1.03935	31 kDa protein
IPI:IPI00132117.1	5	15.1261	10.2134	1.03956	PREDICTED: similar to Histone H3.3
IPI:IPI00652660.1	3	95.8858	8.86572	1.0397	Hypothetical Initiation factor eIF-4 gamma, MA3/ARM repeat fold containing protein
IPI:IPI00311726.3	2	119.412	6.58057	1.04004	Huntingtin-interacting protein 1-related protein
IPI:IPI00471165.1	2	119.388	4.84326	1.04018	Rho GTPase activating protein 30
IPI:IPI00474169.2	2	26.0072	11.7661	1.04032	Isoform 4 of Splicing factor, arginine/serine-rich 7
IPI:IPI00608131.2	4	96.9886	5.93506	1.04057	Hypothetical Rho GTPase-activating proteins domain profile containing protein
IPI:IPI00757559.1	2	86.3041	9.36377	1.04059	PREDICTED: similar to retinoblastoma-binding protein 6 isoform 2
IPI:IPI00463492.4	2	153.704	7.78174	1.04065	transmembrane protein 2
IPI:IPI00347710.3	2	66.5051	5.46533	1.04065	Hypothetical Kelch repeat/BTB/POZ/Galactose oxidase, central containing protein
IPI:IPI00153908.1	2	101.07	9.5249	1.04074	Transmembrane cochlear-expressed protein 2
IPI:IPI00263016.3	4	171.44	7.56201	1.04109	WizL
IPI:IPI00116908.1	3	14.4053	6.18896	1.04118	PREDICTED: similar to ribosomal protein S12
IPI:IPI00462310.4	2	121.933	6.25244	1.04125	MFLJ00359 protein
IPI:IPI00131778.5	2	53.5105	6.37939	1.04126	Hypothetical RmlC-like structure containing protein
IPI:IPI00466274.3	4	518.172	5.14795	1.04133	PREDICTED: similar to low density lipoprotein receptor-related protein 2 isoform 9
IPI:IPI00756532.1	2	206.806	7.91357	1.04134	PREDICTED: similar to Dedicator of cytokinesis protein 10 isoform 2
IPI:IPI00649603.1	3	58.2819	8.1626	1.04144	Arginine tRNA protein transferase
IPI:IPI00467513.2	2	169.795	5.33838	1.04152	Isoform 2 of Peripheral-type benzodiazepine receptor-associated protein 1
IPI:IPI00123375.1	3	176.904	6.16357	1.04165	Jumonji/ARID domain-containing protein 1D
IPI:IPI00470159.3	2	16.5432	10.7261	1.04175	17 kDa protein
IPI:IPI00120590.3	3	108.932	7.02002	1.04186	Mast/stem cell growth factor receptor precursor
IPI:IPI00652969.1	2	63.3498	7.48877	1.04199	zinc finger protein 91 isoform a
IPI:IPI00314352.1	2	108.928	5.65576	1.04223	Polycystin-2
IPI:IPI00751568.1	3	142.455	9.37842	1.04277	PREDICTED: similar to CG31156-PB, isoform B
IPI:IPI00515169.1	4	124.07	11.0483	1.04284	Novel protein
IPI:IPI00554894.1	4	75.7074	5.50342	1.04293	Annexin A6
IPI:IPI00165760.1	2	24.2364	6.03662	1.04298	FK506-binding protein 14 precursor
IPI:IPI00230612.3	4	107.436	6.68311	1.04306	phosphoribosylglycinamide formyltransferase
IPI:IPI00314950.2	9	34.1948	6.25244	1.04309	60S acidic ribosomal protein P0
IPI:IPI00222547.5	2	15.5926	12.0151	1.04337	60S ribosomal protein L28
IPI:IPI00755989.1	2	17.8015	10.0229	1.04361	18 kDa protein
IPI:IPI00119830.1	2	61.0774	8.54346	1.04368	Cytokine-inducible SH2-containing protein 5
IPI:IPI00323349.2	6	131.2	6.78564	1.04371	Tight junction protein ZO-2
IPI:IPI00460862.1	2	113.287	6.49365	1.04373	Germ-cell specific leucine rich repeat NTPase
IPI:IPI00400223.1	2	35.3222	8.52881	1.0439	Olfactory receptor Olfr913
IPI:IPI00742392.1	2	20.7864	8.19189	1.04437	Isoform 3 of Polycomb complex protein RING1
IPI:IPI00118986.1	6	23.3487	9.99365	1.04439	ATP synthase O subunit, mitochondrial precursor
IPI:IPI00314009.3	3	223.773	6.25244	1.04467	Mtprd
IPI:IPI00757777.1	3	17.739	11.0923	1.0447	18 kDa protein
IPI:IPI00458856.1	2	78.6921	8.89502	1.04484	PREDICTED: similar to Zinc finger protein 267 (Zinc finger protein HZF2) isoform 1
IPI:IPI00117063.1	3	52.6415	9.36377	1.0451	RNA-binding protein FUS
IPI:IPI00408664.4	2	203.783	8.89502	1.04523	Chromosome fragility associated gene 1
IPI:IPI00114642.3	15	13.7965	10.3159	1.04561	Histone H2B F
IPI:IPI00340529.2	2	100.556	5.14795	1.04592	Transcription factor IIIC102 homolog
IPI:IPI00652199.1	2	34.5869	5.79541	1.04605	CD72 antigen,
IPI:IPI00222725.6	2	158.081	9.01221	1.04611	PREDICTED: similar to synapse defective 1, Rho GTPase, homolog 1
IPI:IPI00749579.1	10	34.9839	10.3306	1.04624	PREDICTED: similar to 60S ribosomal protein L3 (L4) isoform 1
IPI:IPI00461171.3	2	108.175	5.89697	1.04629	Hypothetical EF-hand structure containing protein
IPI:IPI00605755.3	8	30.7313	10.8286	1.04638	31 kDa protein
IPI:IPI00226882.6	3	52.0995	8.06006	1.0465	Protein transport protein Sec61 alpha subunit isoform 1
IPI:IPI00671125.1	2	110.698	7.34229	1.0465	PREDICTED: similar to PYRIN-containing APAF1-like protein 7 isoform 2 isoform 4
IPI:IPI00468887.3	2	142.606	5.87158	1.04653	synaptotagmin-like 2 isoform 1
IPI:IPI00666485.1	2	8.83053	9.56885	1.04685	PREDICTED: similar to ribosomal protein S21
IPI:IPI00124959.1	9	324.231	9.74463	1.04723	Ki-67 protein
IPI:IPI00626412.1	2	41.9944	5.26221	1.04811	42 kDa protein
IPI:IPI00459965.3	3	204.449	5.79541	1.04823	PREDICTED: similar to kinesin 13B isoform 2
IPI:IPI00229601.5	2	132.685	6.29053	1.04826	MKIAA4164 protein (Fragment)
IPI:IPI00660316.1	2	32.5239	9.86182	1.04886	PREDICTED: similar to ribosomal protein S18
IPI:IPI00461239.2	2	57.1448	8.89502	1.04909	Isoform 2 of Long-chain fatty acid transport protein 3
IPI:IPI00755925.1	6	80.9858	7.81104	1.04933	PREDICTED: similar to programmed cell death 4
IPI:IPI00757034.1	4	120.381	11.2388	1.04939	PREDICTED: similar to insulin receptor substrate 4
IPI:IPI00720074.2	4	259.101	5.46533	1.04977	PREDICTED: similar to lipoxygenase homology domains 1
IPI:IPI00138250.1	4	395.287	9.15869	1.04998	Myosin-15
IPI:IPI00124614.1	2	70.0519	5.87158	1.05043	EPM2A-interacting protein 1
IPI:IPI00120084.1	2	97.5271	5.22412	1.05089	Similar to PC326 protein
IPI:IPI00405625.8	4	145.764	7.10791	1.05098	cytoplasmic FMR1 interacting protein 2
IPI:IPI00114866.1	2	54.7013	8.93896	1.05147	Isoform Mitochondrial of Malonyl-CoA decarboxylase, mitochondrial precursor
IPI:IPI00378500.1	2	186.643	7.84033	1.05175	Zinc finger 142
IPI:IPI00165849.2	3	32.046	7.38623	1.05246	Tumor-related protein
IPI:IPI00515222.1	2	102.706	7.48877	1.05283	Breast carcinoma amplified sequence 3
IPI:IPI00268377.5	3	41.7141	6.32861	1.05285	Beta-parvin
IPI:IPI00222351.2	2	102.206	6.30322	1.0533	membrane-associated ring finger (C3HC4) 6
IPI:IPI00458002.1	2	109.942	8.85107	1.05393	Isoform 3 of Ataxin-2-like protein
IPI:IPI00648365.1	2	125.025	7.09326	1.05411	Glutamate receptor ionotropic, NMDA3A
IPI:IPI00757493.1	6	267.911	8.98291	1.05417	268 kDa protein
IPI:IPI00417106.1	2	226.397	6.15088	1.05423	DVL-binding protein DAPLE
IPI:IPI00625580.2	2	85.4351	6.771	1.05434	Sacsin
IPI:IPI00758233.1	3	275.737	6.81494	1.05434	276 kDa protein
IPI:IPI00279218.1	2	79.8548	5.47803	1.05441	Isoform 2 of Acylamino-acid-releasing enzyme
IPI:IPI00230008.1	2	217.525	7.44482	1.055	Synaptotagmin-like homologue lacking C2 domains-b
IPI:IPI00127948.1	2	35.57	9.26123	1.05541	Olfactory receptor MOR10-2
IPI:IPI00115430.1	3	83.3094	7.28369	1.05549	Apical protein 2
IPI:IPI00648315.1	2	23.2332	11.4731	1.05565	23 kDa protein
IPI:IPI00313306.4	2	107.592	7.03467	1.05587	protein tyrosine phosphatase, receptor type, N
IPI:IPI00225360.4	4	232.488	5.87158	1.05624	PREDICTED: similar to Putative Polycomb group protein ASXL1
IPI:IPI00409255.2	2	128.314	7.57666	1.05644	hypothetical protein LOC320714
IPI:IPI00129276.1	2	161.852	6.771	1.05647	Eukaryotic translation initiation factor 3 subunit 10
IPI:IPI00321718.4	2	33.2759	9.83252	1.05661	Prohibitin-2
IPI:IPI00676444.1	7	443.733	6.45557	1.05681	PREDICTED: similar to vacuolar protein sorting 13B isoform 1 isoform 5
IPI:IPI00112922.4	2	24.379	10.0669	1.05683	IQ motif containing F4
IPI:IPI00666034.1	8	505.38	6.82959	1.05737	PREDICTED: apolipoprotein B isoform 2
IPI:IPI00656269.1	2	27.6829	4.93213	1.058	Isoform 2 of 14-3-3 protein theta
IPI:IPI00676351.2	4	165.227	9.81787	1.05806	PREDICTED: similar to remodeling and spacing factor 1 isoform 12
IPI:IPI00131304.2	2	60.8967	6.58057	1.05824	Retinal pigment epithelium-specific 65 kDa protein
IPI:IPI00330221.3	3	84.2301	5.65576	1.05849	FCH and double SH3 domains 2
IPI:IPI00648451.1	3	21.6359	9.31982	1.05852	2310005N01Rik protein
IPI:IPI00224237.5	2	85.1369	8.85107	1.05856	Weakly similar to LD47309P (Fragment)
IPI:IPI00137010.2	3	54.9801	8.89502	1.05867	Membrane targeting tandem C2 domain-containing protein 1
IPI:IPI00136263.1	4	16.458	11.312	1.05889	PREDICTED: similar to ribosomal protein L27a
IPI:IPI00649382.1	2	32.5422	9.74463	1.05902	Syt8 protein
IPI:IPI00553308.1	3	170.448	8.30908	1.05938	Isoform 1 of Microtubule-associated serine/threonine-protein kinase 1
IPI:IPI00649468.1	2	91.7772	5.13525	1.05965	92 kDa protein
IPI:IPI00111013.1	2	44.925	7.15186	1.05968	Cathepsin D precursor
IPI:IPI00381165.2	2	83.3326	5.42725	1.05972	Hook homolog 2
IPI:IPI00753997.1	2	17.8152	10.2427	1.05975	PREDICTED: similar to 60S ribosomal protein L23a
IPI:IPI00752257.1	2	188.916	9.42236	1.0601	PREDICTED: similar to fibronectin type III domain containing 1 isoform 2
IPI:IPI00316469.3	3	93.1975	8.95361	1.06016	Hypothetical protein
IPI:IPI00653755.1	2	56.6733	7.28369	1.0603	Similar to Pex1pR633Ter (Fragment)
IPI:IPI00224145.1	4	55.9569	4.97021	1.06081	Potassium voltage-gated channel, delayed-rectifier, subfamily S, member 3
IPI:IPI00223046.5	3	129.388	6.27783	1.06105	FH1/FH2 domain-containing protein
IPI:IPI00757045.1	5	273.985	6.34131	1.06136	PREDICTED: similar to chromodomain helicase DNA binding protein 8
IPI:IPI00221765.1	2	41.0119	6.40479	1.06138	Hypothetical protein
IPI:IPI00453810.2	4	104.617	6.31592	1.06164	Novel protein
IPI:IPI00228306.3	2	54.5965	6.69775	1.06201	Isoform 2 of RAC-gamma serine/threonine-protein kinase
IPI:IPI00467914.2	12	20.7172	10.9019	1.06272	Histone H1'
IPI:IPI00652799.1	2	82.3592	9.84717	1.06278	MYB binding protein (P160) 1a
IPI:IPI00135596.1	2	95.6316	8.25049	1.06283	Potassium voltage-gated channel subfamily B member 1
IPI:IPI00668076.2	11	784.503	5.32568	1.06307	PREDICTED: synaptic nuclear envelope 2
IPI:IPI00132250.1	3	52.1874	6.03662	1.06329	Eukaryotic translation initiation factor 3 subunit 6
IPI:IPI00468458.3	2	217.665	6.7417	1.0634	PREDICTED: lactase-phlorizin hydrolase
IPI:IPI00417168.1	2	132.929	6.82959	1.06342	Integrin alpha-11 precursor
IPI:IPI00474783.3	2	265.26	6.39209	1.06348	Acetyl-Coenzyme A carboxylase
IPI:IPI00756745.1	4	319.233	6.04932	1.06375	319 kDa protein
IPI:IPI00177059.3	2	266.764	5.0083	1.0638	Nuclear pore complex-associated intranuclear coiled-coil protein TPR
IPI:IPI00378562.3	2	88.3927	6.46826	1.06397	Phospholipase A2, group IVB
IPI:IPI00400421.1	3	89.9302	7.92822	1.0643	Isoform 3 of Periostin precursor
IPI:IPI00403683.4	2	32.6106	5.96045	1.06457	Gap junction alpha-6 protein
IPI:IPI00420807.3	2	27.7278	10.3599	1.06465	splicing factor, arginine/serine-rich 1
IPI:IPI00265207.1	3	139.714	9.18799	1.06504	TC10/CDC42 GTPase-activating protein
IPI:IPI00420814.3	2	119.66	9.26123	1.06533	Putative gag-pol protein
IPI:IPI00751783.1	2	150.868	7.94287	1.06539	PREDICTED: similar to tetratricopeptide repeat domain 21B
IPI:IPI00270149.1	2	288.631	5.99854	1.06576	BetaIV-spectrin sigma1
IPI:IPI00754992.1	7	67.4605	6.22705	1.06605	68 kDa protein
IPI:IPI00131976.4	2	72.9188	7.6499	1.0663	Isoform 1 of Long-chain fatty acid transport protein 3
IPI:IPI00668454.1	3	98.2172	5.96045	1.06635	PREDICTED: SLIT-ROBO Rho GTPase activating protein 2 isoform 3
IPI:IPI00323205.7	2	75.0645	8.66064	1.06637	Similar to ZINC FINGER PROTEIN 13
IPI:IPI00649957.1	2	33.3383	7.29834	1.06642	33 kDa protein
IPI:IPI00264146.1	2	13.7011	6.11279	1.06658	14 kDa protein
IPI:IPI00621010.2	2	41.4704	8.98291	1.06671	41 kDa protein
IPI:IPI00468603.4	4	155.287	6.55127	1.06696	Hypothetical serine-rich region profile containing protein
IPI:IPI00756611.1	2	213.422	5.08447	1.06703	PREDICTED: similar to ALEX3 protein
IPI:IPI00620956.1	2	110.449	6.53662	1.06737	Cad protein (Fragment)
IPI:IPI00753388.1	4	148.44	5.98584	1.06747	Plcg1
IPI:IPI00221921.4	4	25.1099	7.2251	1.06758	CD9 antigen
IPI:IPI00309398.6	3	82.3541	8.29443	1.06772	Minichromosome maintenance deficient 5, cell division cycle 46
IPI:IPI00462013.1	3	168.025	9.78857	1.06783	SET-binding protein
IPI:IPI00752329.1	2	53.546	7.66455	1.06824	PREDICTED: similar to Gamma-aminobutyric-acid receptor beta-1 subunit precursor isoform 2
IPI:IPI00122438.1	2	312.051	4.91943	1.06855	Fibrillin-1 precursor
IPI:IPI00620904.1	2	99.3592	6.68311	1.06862	Tight junction protein ZO-3
IPI:IPI00652921.1	2	18.3596	10.1548	1.06871	Ribosomal protein S10
IPI:IPI00116753.3	2	35.0175	8.38232	1.06893	Electron transfer flavoprotein alpha-subunit, mitochondrial precursor
IPI:IPI00282269.8	14	13.7965	10.3159	1.069	Histone H2B 291B
IPI:IPI00124520.1	4	68.9936	7.91357	1.06903	Replication protein A 70 kDa DNA-binding subunit
IPI:IPI00329843.4	2	128.523	5.90967	1.0691	Isoform 1 of Ankyrin repeat and FYVE domain-containing protein 1
IPI:IPI00331597.5	23	21.9551	11.0337	1.06926	Histone H1.3
IPI:IPI00757409.1	8	514.788	6.04932	1.06942	PREDICTED: similar to plectin 1 isoform 1
IPI:IPI00750127.1	3	424.228	9.14404	1.06962	PREDICTED: similar to cubilin
IPI:IPI00125345.1	2	190.207	5.97314	1.07016	Rho-guanine nucleotide exchange factor
IPI:IPI00135048.1	2	67.4982	7.07861	1.07054	Vacuolar protein sorting 33A
IPI:IPI00129687.1	2	100.826	4.94482	1.0711	Protocadherin gamma A10
IPI:IPI00331546.2	7	69.6978	5.75732	1.07122	Heat shock-related 70 kDa protein 2
IPI:IPI00556695.1	7	115.111	8.04541	1.07135	modulator of estrogen induced transcription isoform b
IPI:IPI00131695.3	9	68.6477	6.07471	1.07137	Serum albumin precursor
IPI:IPI00130280.1	21	59.7156	9.18799	1.07151	ATP synthase alpha chain, mitochondrial precursor
IPI:IPI00319488.4	4	369.025	5.04639	1.07152	PREDICTED: golgi autoantigen, golgin subfamily b, macrogolgin 1 isoform 1
IPI:IPI00222467.1	2	96.0958	7.38623	1.07243	Hypothetical Serine-rich region containing protein
IPI:IPI00162942.1	2	48.3104	8.83643	1.07288	39S ribosomal protein L37, mitochondrial precursor
IPI:IPI00230540.1	6	30.7366	8.54346	1.07328	Isoform Mt-VDAC1 of Voltage-dependent anion-selective channel protein 1
IPI:IPI00223527.1	3	49.2531	9.59814	1.07382	Similar to NUCLEOLAR PHOSPHOPROTEIN P130
IPI:IPI00749967.1	2	102.16	8.70459	1.07442	PREDICTED: similar to MAM domain containing glycosylphosphatidylinositol anchor 1
IPI:IPI00278580.6	2	31.0922	10.2573	1.07475	PREDICTED: similar to 60S ribosomal protein L7a
IPI:IPI00129356.1	2	194.164	7.84033	1.07493	Isoform 1 of Intersectin-1
IPI:IPI00226219.1	2	102.89	9.78857	1.0755	Synaptopodin 2-like protein
IPI:IPI00130144.1	2	52.543	8.35303	1.07554	Microsomal epoxide hydrolase
IPI:IPI00228939.2	2	90.5979	8.73389	1.07602	Isoform 1 of F-box/LRR-repeat protein 13
IPI:IPI00338790.1	3	30.3403	8.30908	1.07664	Glandular kallikrein KLK13
IPI:IPI00119615.1	2	56.5367	8.36768	1.07678	G protein-activated inward rectifier potassium channel 1
IPI:IPI00753466.1	3	333.856	9.36377	1.0775	PREDICTED: similar to Ubiquitin-protein ligase EDD1
IPI:IPI00606189.3	4	178.257	7.26904	1.07757	PREDICTED: similar to Jumonji/ARID domain-containing protein 1A
IPI:IPI00356054.1	2	89.2388	6.12549	1.07855	Isoform 3 of Rho guanine nucleotide exchange factor 1
IPI:IPI00556756.5	2	261.135	6.93213	1.0786	Isoform 2 of Voltage-dependent T-type calcium channel alpha-1H subunit
IPI:IPI00655119.1	4	136.628	9.40771	1.07887	Isoform 3 of snRNA-activating protein complex subunit 4
IPI:IPI00474056.1	2	25.1378	6.16357	1.08	J domain of DnaJ-like-protein 1 homolog
IPI:IPI00129547.1	3	196.279	5.45264	1.08003	Stereocilin precursor
IPI:IPI00751364.1	8	629.267	5.73193	1.08005	PREDICTED: similar to Midasin
IPI:IPI00750942.1	6	355.652	6.27783	1.08007	PREDICTED: similar to kalirin, RhoGEF kinase
IPI:IPI00621406.2	2	37.6226	8.54346	1.08012	38 kDa protein
IPI:IPI00127082.1	2	35.3195	8.11865	1.08078	Olfactory receptor MOR248-5
IPI:IPI00757877.1	4	340.669	8.35303	1.08104	PREDICTED: similar to Zinc finger protein 469
IPI:IPI00420150.1	2	258.425	6.81494	1.08156	Isoform 2 of Stabilin-1 precursor
IPI:IPI00649492.1	3	141.712	5.98584	1.08174	Novel protein
IPI:IPI00758224.1	2	89.8603	8.5874	1.08181	PREDICTED: similar to OSBP-related protein 7 isoform 2
IPI:IPI00341282.2	4	28.9304	9.05615	1.08197	ATP synthase B chain, mitochondrial precursor
IPI:IPI00128430.1	3	42.3037	9.83252	1.08226	Sphingosine 1-phosphate receptor Edg-8
IPI:IPI00378681.4	5	571.927	6.06201	1.08264	PREDICTED: similar to purity of essence CG14472-PA
IPI:IPI00111412.2	12	46.993	11.0044	1.08318	60S ribosomal protein L4
IPI:IPI00753621.1	6	24.813	11.2388	1.08324	PREDICTED: similar to 40S ribosomal protein S6 isoform 2
IPI:IPI00473849.1	2	10.2584	11.6489	1.08334	Cdca3 protein (Fragment)
IPI:IPI00123040.1	2	164.081	5.94775	1.08388	Receptor-type tyrosine-protein phosphatase kappa precursor
IPI:IPI00626563.1	5	269.345	7.54736	1.08412	Nuclear receptor co-repressor 2
IPI:IPI00554848.1	2	31.8314	8.47021	1.08438	MKIAA4169 protein (Fragment)
IPI:IPI00406829.1	2	87.6243	5.5415	1.08443	GRIP and coiled-coil domain-containing protein 1
IPI:IPI00471007.1	2	171.697	5.57959	1.0849	Rho guanine nucleotide exchange factor (GEF) 11
IPI:IPI00406817.3	2	108.714	8.07471	1.0852	RIKEN cDNA 4933427D14
IPI:IPI00474676.3	3	231.032	8.23584	1.08532	231 kDa protein
IPI:IPI00228590.2	2	51.9227	4.98291	1.08566	Microfibrillar-associated protein 1
IPI:IPI00124771.1	9	39.6065	9.26123	1.08581	Phosphate carrier protein, mitochondrial precursor
IPI:IPI00125442.2	3	180.004	6.16357	1.08587	Myocytic induction/differentiation originator
IPI:IPI00111908.8	3	164.514	6.91748	1.08611	Carbamoyl-phosphate synthase [ammonia], mitochondrial precursor
IPI:IPI00315463.3	5	21.476	8.38232	1.08681	Receptor expression enhancing protein 5
IPI:IPI00465809.2	4	85.2358	7.69385	1.08712	Kinesin-like protein KIF3B
IPI:IPI00133185.2	9	23.4182	11.019	1.08743	60S ribosomal protein L14
IPI:IPI00652476.1	2	31.6852	10.4331	1.08774	Hypothetical protein
IPI:IPI00470092.2	2	73.9835	9.23193	1.08791	Cytoskeleton associated protein 2
IPI:IPI00620083.2	3	27.4433	10.1841	1.08802	27 kDa protein
IPI:IPI00113638.1	2	74.6465	8.1626	1.08862	Junctophilin-2
IPI:IPI00756474.1	2	13.8961	10.2427	1.08893	PREDICTED: similar to Splicing factor, arginine/serine-rich 3
IPI:IPI00754519.1	2	188.851	7.1958	1.08911	PREDICTED: similar to topoisomerase (DNA) III alpha
IPI:IPI00464307.5	2	207.829	8.19189	1.08951	PREDICTED: hypothetical protein LOC320706
IPI:IPI00676381.2	2	80.602	5.87158	1.08969	PREDICTED: similar to Ankyrin repeat domain protein 11
IPI:IPI00139364.1	2	55.9468	11.3999	1.08993	Splicing factor, arginine/serine-rich 4
IPI:IPI00355223.1	3	38.9426	10.3159	1.08995	RIKEN cDNA E130303B06
IPI:IPI00671860.2	2	119.695	6.60986	1.09003	PREDICTED: similar to zinc finger protein 507
IPI:IPI00466905.2	2	142.344	8.30908	1.09039	Mini-chromosome maintenance deficient 9
IPI:IPI00118530.1	2	12.9176	10.8726	1.09057	Hypothetical Proline-rich region containing protein
IPI:IPI00137181.1	2	24.729	9.94971	1.09079	Hypothetical P-loop containing nucleotide triphosphate hydrolases structure containing protein
IPI:IPI00308962.2	3	158.858	7.13721	1.09087	Kinesin-related protein KIF27A
IPI:IPI00751545.1	2	47.0973	8.60205	1.09149	PREDICTED: similar to zinc finger protein 59
IPI:IPI00312811.2	3	22.6444	6.55127	1.09158	ARF-related protein 1
IPI:IPI00227871.3	4	280.637	6.56592	1.09159	Very large inducible GTPase-1
IPI:IPI00380793.1	3	130.196	8.76318	1.09318	Shugoshin-like 2
IPI:IPI00750196.1	8	215.566	9.93506	1.09323	PREDICTED: rearranged L-myc fusion sequence
IPI:IPI00752000.1	3	137.08	6.04932	1.09344	PREDICTED: similar to Carboxypeptidase D precursor
IPI:IPI00133977.2	3	47.5034	4.76709	1.09356	Nucleosome assembly protein 1-like 4
IPI:IPI00323800.4	2	95.8526	4.76709	1.09395	Neurofilament triplet M protein
IPI:IPI00755200.1	4	221.36	5.88428	1.09414	221 kDa protein
IPI:IPI00380895.7	4	223.652	5.80811	1.09457	Myosin, heavy polypeptide 3, skeletal muscle, embryonic
IPI:IPI00752551.1	2	14.6717	8.85107	1.09478	PREDICTED: similar to Cell division control protein 6 homolog
IPI:IPI00134951.1	2	13.6117	12.1323	1.0952	Hypothetical protein
IPI:IPI00626876.2	4	159.674	8.54346	1.09545	Isoform 6 of Collagen alpha-2(XI) chain precursor
IPI:IPI00131176.1	4	25.959	4.729	1.09644	Cytochrome c oxidase subunit 2
IPI:IPI00224111.1	3	99.4173	7.62061	1.0967	Hypothetical HEAT repeat containing protein
IPI:IPI00556910.1	2	51.155	6.66846	1.09673	Isoform 2 of SID1 transmembrane family member 1 precursor
IPI:IPI00170268.3	3	255.213	6.17627	1.09677	Phosphoinositide-specific phospholipase C PLC-epsilon
IPI:IPI00756854.1	2	167.249	7.15186	1.0973	167 kDa protein
IPI:IPI00664551.2	2	167.603	7.7085	1.09846	Slit homolog 3 protein precursor
IPI:IPI00130535.1	2	53.1269	8.71924	1.09879	Lipoamide acyltransferase component of branched-chain alpha-keto acid dehydrogenase complex, mitochondrial
IPI:IPI00608014.1	3	87.6815	5.79541	1.09921	Isoform 2 of Zyg-11 protein homolog
IPI:IPI00308938.5	3	79.6907	4.95752	1.09926	Calpain-2 catalytic subunit precursor
IPI:IPI00118438.4	2	101.102	11.9419	1.09935	Isoform 2 of Serine/arginine repetitive matrix protein 1
IPI:IPI00754996.1	5	459.978	7.07861	1.09958	PREDICTED: similar to dynein, axonemal, heavy polypeptide 3
IPI:IPI00467792.1	3	32.5078	12.2495	1.09997	Hypothetical protein (Fragment)
IPI:IPI00222137.1	2	78.931	5.90967	1.10039	Osbpl6 protein
IPI:IPI00408085.5	4	361.055	5.57959	1.10048	PREDICTED: similar to Dynein heavy chain at 16F CG7092-PA
IPI:IPI00263233.7	2	304.057	6.49365	1.10061	Isoform 3 of Inositol 1,4,5-trisphosphate receptor type 2
IPI:IPI00320687.2	2	79.5875	7.28369	1.10076	Beta-adrenergic receptor kinase 1
IPI:IPI00331743.3	2	85.2454	7.04932	1.10129	Serine/threonine-protein kinase SNF1-like kinase 1
IPI:IPI00475383.2	3	238.826	6.96143	1.10158	dedicator of cytokinesis 8
IPI:IPI00122137.5	2	94.8482	8.1626	1.10185	PREDICTED: similar to coiled-coil domain containing 15 isoform 4
IPI:IPI00119138.1	4	48.205	9.24658	1.10197	Ubiquinol-cytochrome-c reductase complex core protein 2, mitochondrial precursor
IPI:IPI00471241.2	4	29.4786	7.04932	1.10225	Cytochrome c-1
IPI:IPI00230351.1	2	72.5392	7.37158	1.10235	Succinate dehydrogenase [ubiquinone] flavoprotein subunit, mitochondrial precursor
IPI:IPI00756520.1	3	64.6885	7.59131	1.10249	65 kDa protein
IPI:IPI00757807.1	4	181.965	7.88428	1.10288	PREDICTED: similar to Kinesin-like protein KIF14
IPI:IPI00269032.4	2	122.367	7.28369	1.1029	Zinc finger SWIM domain-containing protein 4
IPI:IPI00663627.1	4	277.579	5.69385	1.10296	Filamin-B
IPI:IPI00135252.2	2	155.188	7.1958	1.10309	ATPase family, AAA domain containing 2
IPI:IPI00466069.2	8	95.1219	6.82959	1.1031	Elongation factor 2
IPI:IPI00649659.1	3	166.416	6.7124	1.10329	MFLJ00137 protein
IPI:IPI00137852.4	3	39.1341	9.83252	1.10419	Isoform 1 of Core histone macro-H2A.1
IPI:IPI00113223.2	3	272.257	6.58057	1.10483	Fatty acid synthase
IPI:IPI00754308.1	2	106.749	6.88818	1.10496	PREDICTED: similar to Zinc finger protein ZFPM1
IPI:IPI00329839.6	3	101.902	6.97607	1.10521	DEAD (Asp-Glu-Ala-Asp) box polypeptide 42
IPI:IPI00459645.3	2	54.4401	7.09326	1.10532	Hypothetical RUN domain, PHD zinc finger containing protein
IPI:IPI00134704.1	2	35.2464	8.07471	1.1057	Quinone oxidoreductase
IPI:IPI00755222.1	2	59.4816	9.48096	1.10668	PREDICTED: similar to dual-specificity tyrosine-(Y)-phosphorylation regulated kinase 2 isoform 1
IPI:IPI00403526.1	4	70.3221	6.7124	1.10699	Hypothetical Leucine-rich repeat, outliers/IQ calmodulin-binding motif/Leucine-rich repeat containing protein
IPI:IPI00380056.4	3	302.035	6.771	1.10752	PREDICTED: similar to CG18437-PA
IPI:IPI00115606.1	2	34.8383	6.7417	1.10759	RIKEN cDNA 2610208M17
IPI:IPI00461924.1	2	20.1286	10.814	1.10836	Hypothetical protein (Fragment)
IPI:IPI00421157.4	3	54.4625	4.85596	1.10854	Torsin-1A-interacting protein 2
IPI:IPI00759928.1	6	280.747	6.58057	1.10855	PREDICTED: hypothetical protein LOC77700
IPI:IPI00604873.1	3	16.2133	10.0962	1.10965	PREDICTED: similar to Heterogeneous nuclear ribonucleoprotein G
IPI:IPI00400172.3	2	86.3398	7.2251	1.10984	Inhibin binding protein/p120 variant 3
IPI:IPI00223714.4	26	21.833	11.1069	1.10996	Histone H1.4
IPI:IPI00677910.2	2	178.069	5.42725	1.10999	PREDICTED: similar to leucine-rich repeats and IQ motif containing 1
IPI:IPI00310772.3	2	57.9692	10.1841	1.11026	Isoform 1 of Cyclin-L2
IPI:IPI00458629.1	9	31.2896	10.0522	1.11079	PREDICTED: similar to 40S ribosomal protein S2 isoform 1
IPI:IPI00378580.5	4	274.823	8.20654	1.11086	PREDICTED: DnaJ (Hsp40) homolog, subfamily C, member 13 isoform 1
IPI:IPI00280678.4	2	38.6123	8.51416	1.11176	0610033I05Rik protein
IPI:IPI00624999.2	3	192.122	6.63916	1.11188	192 kDa protein
IPI:IPI00608023.1	2	36.0607	6.39209	1.11196	Isoform 3 of Protein KIAA0776
IPI:IPI00222462.2	3	115.479	6.81494	1.11218	Dedicator of cytokinesis protein 6 homolog
IPI:IPI00648549.1	2	44.9432	6.41748	1.11225	Hypothetical protein Aarsd1
IPI:IPI00329943.6	2	158.266	7.26904	1.11246	Bloom syndrome protein homolog
IPI:IPI00754220.1	4	265.829	8.57275	1.11268	PREDICTED: similar to myosin XV
IPI:IPI00473546.4	6	143.108	6.11279	1.11285	Isoform 6 of Kinectin
IPI:IPI00330176.3	2	189.27	6.12549	1.11297	MKIAA1040 protein (Fragment)
IPI:IPI00471279.1	2	115.981	8.45557	1.1132	Isoform 3 of Transcription elongation regulator 1
IPI:IPI00607914.1	2	125.536	7.06396	1.11321	Isoform 3 of ATP-dependent RNA helicase A
IPI:IPI00315227.5	6	35.9709	8.646	1.11357	Heterogeneous nuclear ribonucleoproteins A2/B1
IPI:IPI00320034.6	2	133.825	6.87354	1.11525	DNA-directed RNA polymerase II 140 kDa polypeptide
IPI:IPI00420560.2	3	54.6106	8.27979	1.1156	F-box and leucine-rich repeat protein 7
IPI:IPI00665462.2	3	64.6695	8.20654	1.11576	PREDICTED: similar to RalBP1-associated Eps domain-containing protein 2
IPI:IPI00555004.1	4	39.4761	7.48877	1.1159	Alcohol dehydrogenase class 3
IPI:IPI00223517.5	4	363.154	6.80029	1.11621	PREDICTED: Dmx-like 2
IPI:IPI00124979.1	5	42.2754	10.0522	1.11627	Heterogeneous nuclear ribonucleoprotein G
IPI:IPI00312223.1	3	94.6636	8.25049	1.11629	Transmembrane molecule with thrombospondin module precursor
IPI:IPI00123379.1	3	141.655	6.87354	1.11639	Vigilin
IPI:IPI00323964.4	4	154.609	5.56689	1.11683	Homeobox protein cut-like 2
IPI:IPI00124504.1	2	127.119	7.69385	1.11689	SH2-containing inositol phosphatase
IPI:IPI00113655.1	7	28.663	10.8433	1.11776	40S ribosomal protein S6
IPI:IPI00396774.1	2	126.117	5.94775	1.11777	RIKEN cDNA 8030451F13
IPI:IPI00659026.1	2	69.4485	7.59131	1.11851	PREDICTED: retinoblastoma binding protein 8 isoform 6
IPI:IPI00649166.2	2	188.855	6.41748	1.11898	PREDICTED: similar to PR-domain zinc finger protein 2
IPI:IPI00116897.1	2	55.7623	5.0083	1.11927	Isoform 4 of Pre-mRNA 3'-end-processing factor FIP1
IPI:IPI00751802.1	2	90.0501	7.26904	1.11942	PREDICTED: similar to adaptor protein complex AP-1, gamma 1 subunit
IPI:IPI00649474.1	3	56.8277	8.96826	1.12096	Isoform 3 of Brain-specific angiogenesis inhibitor 1-associated protein 2
IPI:IPI00263903.1	2	35.1235	9.72998	1.12124	Hypothetical Acyl-CoA N-acyltransferases (Nat) structure containing protein
IPI:IPI00121114.2	4	39.3263	5.74463	1.12138	Serum paraoxonase/lactonase 3
IPI:IPI00225583.2	2	109.886	6.59521	1.12151	PREDICTED: similar to M-phase phosphoprotein 9 isoform 4
IPI:IPI00133931.1	3	22.1232	9.36377	1.12196	FK506-binding protein 11 precursor
IPI:IPI00755144.1	3	24.0865	9.53955	1.12209	24 kDa protein
IPI:IPI00171977.3	3	122.534	8.47021	1.12214	Ubiquitin carboxyl-terminal hydrolase 8
IPI:IPI00113377.1	4	11.4677	4.32275	1.1222	60S acidic ribosomal protein P1
IPI:IPI00127764.1	3	228.692	5.0083	1.12271	Pericentriolar material-1
IPI:IPI00754400.1	2	81.2023	4.08154	1.12398	81 kDa protein
IPI:IPI00330804.3	3	84.6037	5.0083	1.12407	Heat shock protein HSP 90-alpha
IPI:IPI00135099.1	2	77.4792	5.64307	1.12411	Cleavage and polyadenylation specificity factor, 73 kDa subunit
IPI:IPI00338618.5	5	168.68	6.66846	1.12452	Probable phospholipid-transporting ATPase VA
IPI:IPI00132089.2	2	82.7459	5.89697	1.12463	Prolyl endopeptidase
IPI:IPI00115339.1	2	122.65	5.14795	1.12477	Alpha platelet-derived growth factor receptor precursor
IPI:IPI00754874.1	2	47.5603	8.68994	1.1249	PREDICTED: similar to Tetraspanin-15
IPI:IPI00467575.3	2	25.6964	6.21436	1.12496	26 kDa protein
IPI:IPI00395190.1	4	110.263	6.91748	1.12503	general transcription factor II I
IPI:IPI00128103.2	3	73.3847	9.08545	1.12516	Similar to zinc finger protein 347
IPI:IPI00380290.2	2	91.5632	8.646	1.12587	Hypothetical FAST kinase leucine-rich containing protein
IPI:IPI00229750.1	3	52.171	9.1001	1.12605	Hypothetical protein Gramd1c
IPI:IPI00469208.3	2	80.9851	9.33447	1.12622	Armadillo repeat-containing X-linked protein 2
IPI:IPI00467127.2	2	45.1464	8.22119	1.12651	GL008 homolog
IPI:IPI00271986.5	3	10.2064	9.94971	1.12681	ATP synthase f chain, mitochondrial
IPI:IPI00123776.1	2	105.647	7.34229	1.12695	Testis-enriched protein tyrosine phosphatase
IPI:IPI00676287.2	5	466.702	4.94482	1.12779	PREDICTED: similar to Stretchin-Mlck CG18255-PA, isoform A
IPI:IPI00461338.1	3	93.5152	9.12939	1.12845	Isoform 1 of USP6 N-terminal-like protein
IPI:IPI00420357.2	5	176.481	5.61768	1.12852	UDP-glucose:glycoprotein glucosyltransferase 1 precursor
IPI:IPI00463392.1	3	200.932	7.21045	1.1287	Nck-associated protein 5
IPI:IPI00123576.3	2	10.7713	8.83643	1.12882	Anti-myosin immunoglobulin light chain variable region (Fragment)
IPI:IPI00323496.5	2	47.5415	6.32861	1.12883	Interferon-inducible GTPase
IPI:IPI00753680.1	3	208.26	6.85889	1.12892	PREDICTED: similar to alpha 3 type VI collagen isoform 1 precursor
IPI:IPI00620639.1	2	100.226	9.96436	1.12981	BCL2-associated transcription factor 1 isoform 3
IPI:IPI00229810.3	3	131.966	7.60596	1.13014	MKIAA1686 protein
IPI:IPI00624415.1	2	69.8711	5.43994	1.13068	SIMILAR TO CHROMOSOME 6 OPEN READING FRAME 32 homolog
IPI:IPI00123783.1	3	302.874	6.50732	1.13173	Ten-m3
IPI:IPI00742275.1	3	132.594	7.44482	1.13176	Isoform 1 of JmjC domain-containing histone demethylation protein 1A
IPI:IPI00652582.1	4	111.209	6.91748	1.13182	Formin-like 3
IPI:IPI00719955.1	2	14.7586	10.8579	1.13247	PREDICTED: similar to 60S ribosomal protein L23a isoform 4
IPI:IPI00230024.2	3	429.237	9.15869	1.13251	PREDICTED: similar to Zinc finger protein HRX (ALL-1) isoform 3
IPI:IPI00468624.3	2	35.0284	9.5249	1.13265	35 kDa protein
IPI:IPI00120389.2	3	113.914	8.39697	1.13303	DNA cross-link repair 1A protein
IPI:IPI00130409.1	4	106.655	8.08936	1.13321	Isoform 1 of U5 snRNP-associated 102 kDa protein
IPI:IPI00137228.1	3	215.948	6.39209	1.13353	Anaphase-promoting complex subunit 1
IPI:IPI00281188.5	2	140.423	6.1001	1.13388	141 kDa protein
IPI:IPI00124941.1	2	35.9196	8.60205	1.13396	Olfactory receptor MOR245-20
IPI:IPI00224535.1	2	31.3785	7.73779	1.13401	Submandibular gland ankyrin 3, splice form 2 homolog
IPI:IPI00128482.2	3	28.5713	10.5649	1.13437	Hypothetical protein
IPI:IPI00225436.1	2	97.4172	6.7417	1.13511	Similar to SODIUM BICARBONATE COTRANSPORTER 5
IPI:IPI00756687.1	6	34.419	6.26514	1.13519	34 kDa protein
IPI:IPI00387235.2	2	74.7947	4.97021	1.13565	hypothetical protein LOC279029
IPI:IPI00605780.1	7	388.917	8.79248	1.13582	Isoform 3 of Msx2-interacting protein
IPI:IPI00117978.1	5	19.5179	9.23193	1.13682	Cytochrome c oxidase subunit 4 isoform 1, mitochondrial precursor
IPI:IPI00623572.2	2	136.535	6.84424	1.13683	polymerase (DNA directed), gamma
IPI:IPI00475313.1	2	106.068	9.21729	1.13694	Ligase III, DNA, ATP-dependent
IPI:IPI00406098.1	2	14.8662	12.0298	1.13737	Hypothetical protein (Fragment)
IPI:IPI00128718.6	2	136.606	5.45264	1.13808	Serine/threonine-protein kinase Nek1
IPI:IPI00128818.2	3	90.9492	7.45947	1.13863	Putative pre-mRNA-splicing factor ATP-dependent RNA helicase DHX15
IPI:IPI00668872.1	2	275.199	6.44287	1.13904	PREDICTED: hypothetical protein LOC217843 isoform 2
IPI:IPI00469179.2	2	135.796	6.27783	1.13957	Period circadian protein 2
IPI:IPI00408780.1	4	32.3499	8.73389	1.13986	Excision repair cross-complementing rodent repair deficiency, complementation group 5
IPI:IPI00749952.1	2	114.157	7.00537	1.14002	PREDICTED: similar to oxoglutarate dehydrogenase-like isoform 1
IPI:IPI00648937.1	2	9.95426	11.1802	1.14042	10 kDa protein
IPI:IPI00170152.2	3	182.996	6.93213	1.14093	ATP-binding cassette transporter sub-family A member 9
IPI:IPI00407828.2	3	56.34	9.45166	1.14098	Tmem39b protein
IPI:IPI00309967.5	2	95.775	8.63135	1.14109	PR domain zinc finger protein 1
IPI:IPI00114377.1	2	9.28496	10.272	1.14192	Cytochrome c oxidase polypeptide VIIa-liver/heart, mitochondrial precursor
IPI:IPI00124980.1	2	45.4089	8.76318	1.14194	Prolactin regulatory element-binding protein
IPI:IPI00756107.1	5	14.8981	9.99365	1.14218	PREDICTED: similar to ribosomal protein S15a
IPI:IPI00649500.1	2	58.1471	8.30908	1.14263	Protein
IPI:IPI00453820.2	2	108.785	6.26514	1.14273	Ankycorbin
IPI:IPI00112966.4	2	46.8597	7.43018	1.14274	F-box/LRR-repeat protein 2
IPI:IPI00230435.1	3	52.6198	6.63916	1.14287	Isoform C2 of Lamin-A/C
IPI:IPI00224653.4	4	21.5155	9.23193	1.1437	Microsomal signal peptidase 21 kDa subunit
IPI:IPI00420594.5	2	176.245	8.6167	1.14382	Jumonji domain containing 3
IPI:IPI00381300.2	2	57.3654	9.24658	1.14402	Protein C3orf23 homolog
IPI:IPI00311682.5	32	112.91	5.45264	1.14423	Sodium/potassium-transporting ATPase alpha-1 chain precursor
IPI:IPI00753510.1	5	343.372	10.7554	1.14463	PREDICTED: similar to triple functional domain
IPI:IPI00467180.2	3	20.0065	8.35303	1.14522	Translocon-associated protein beta subunit precursor
IPI:IPI00118647.2	2	61.684	8.11865	1.14549	GI:13385330
IPI:IPI00230507.4	5	18.6066	5.69385	1.14582	ATP synthase D chain, mitochondrial
IPI:IPI00622912.1	3	563.978	5.2876	1.14586	Ryanodine receptor
IPI:IPI00754365.1	2	97.436	6.90283	1.1459	Similar to Evolutionarily conserved G-patch domain containing protein
IPI:IPI00350286.4	2	22.7847	10.0522	1.14606	PREDICTED: similar to neuregulin 1 isoform GGF2
IPI:IPI00129587.1	2	83.6273	6.94678	1.14856	Lysyl oxidase homolog 3 precursor
IPI:IPI00222145.1	2	115.537	5.03369	1.15042	Weakly similar to AD 3
IPI:IPI00115992.1	3	13.6996	10.0522	1.15063	PREDICTED: similar to 40S ribosomal protein S25
IPI:IPI00124436.5	2	63.7544	6.0874	1.15066	Interleukin 22 receptor, alpha 1
IPI:IPI00457697.6	4	134.886	7.23975	1.151	PREDICTED: congenital dyserythropoietic anemia, type I isoform 1
IPI:IPI00116310.5	7	511.266	6.43018	1.15103	PREDICTED: similar to dynein heavy chain domain 3
IPI:IPI00649097.1	3	161.078	6.80029	1.15143	Isoform 2 of Centaurin-delta 3
IPI:IPI00110459.3	2	22.2995	5.8208	1.15197	Hypothetical protein
IPI:IPI00460861.4	2	100.674	8.29443	1.15334	Isoform 2 of MORC family CW-type zinc finger 4
IPI:IPI00465880.3	3	15.3833	9.84717	1.15343	40S ribosomal protein S17
IPI:IPI00116572.1	2	56.9123	6.34131	1.15381	Cytochrome P450 2D9
IPI:IPI00750338.1	2	375.968	6.15088	1.15399	PREDICTED: similar to CUB and Sushi multiple domains 1
IPI:IPI00752398.1	3	145.982	9.21729	1.15405	Sickle tail-b
IPI:IPI00674495.1	2	16.7255	5.60498	1.15436	NADH dehydrogenase
IPI:IPI00625569.2	3	27.8055	9.0415	1.15442	28 kDa protein
IPI:IPI00126140.1	2	98.5367	8.35303	1.15538	ADAM 12 precursor
IPI:IPI00453702.2	2	85.3487	8.04541	1.15542	Follicle-stimulating hormone primary response protein
IPI:IPI00470991.3	2	74.7726	9.75928	1.15589	Hypothetical protein Spty2d1
IPI:IPI00399963.1	9	109.429	5.65576	1.1559	Isoform SERCA3A of Sarcoplasmic/endoplasmic reticulum calcium ATPase 3
IPI:IPI00757036.1	2	66.3685	10.4478	1.15678	PREDICTED: similar to heparan sulfate D-glucosaminyl 3-O-sulfotransferase 4
IPI:IPI00467841.5	2	21.5462	4.34814	1.15701	Calmodulin 1
IPI:IPI00458918.1	3	47.201	10.0376	1.15706	Hypothetical Arginine-rich region/Serine-rich region/Lysine-rich region containing protein
IPI:IPI00407214.2	6	18.6219	10.2866	1.1571	PREDICTED: similar to ribosomal protein L21
IPI:IPI00224519.5	3	254.493	7.34229	1.15744	hypothetical protein LOC72503 isoform 1
IPI:IPI00153875.3	5	69.9749	5.8335	1.15977	RUFY2
IPI:IPI00464136.3	2	123.245	6.94678	1.15977	PREDICTED: zinc finger, CCHC domain containing 2 isoform 1
IPI:IPI00755951.1	2	117.287	5.96045	1.16037	Cabin1 protein
IPI:IPI00754592.1	2	12.7967	10.1548	1.16068	PREDICTED: similar to RNA binding motif protein, X-linked
IPI:IPI00308662.3	2	63.4406	8.88037	1.16119	Crossover junction endonuclease EME1
IPI:IPI00230579.1	2	135.366	6.07471	1.162	Isoform B1 of Anion exchange protein 2
IPI:IPI00421197.3	2	119.194	7.1958	1.16225	Pax transcription activation domain interacting protein
IPI:IPI00753021.1	2	156.808	6.68311	1.16232	PREDICTED: similar to Receptor-type tyrosine-protein phosphatase gamma precursor
IPI:IPI00269137.6	2	85.7083	8.06006	1.16236	Hypothetical Growth-Arrest-Specific Protein 2 Domain, LysR family containing protein
IPI:IPI00757870.1	2	71.5319	8.96826	1.1632	PREDICTED: similar to PAP associated domain containing 5
IPI:IPI00356608.3	2	94.6022	6.60986	1.16387	AP2 associated kinase 1 isoform 2
IPI:IPI00653020.3	3	170.871	6.44287	1.16415	PREDICTED: similar to bromodomain adjacent to zinc finger domain, 1A isoform a
IPI:IPI00126796.3	2	72.2722	8.5874	1.16506	Long-chain fatty acid transport protein 4
IPI:IPI00620444.1	2	51.8343	8.1333	1.16519	52 kDa protein
IPI:IPI00129287.1	3	108.178	8.67529	1.16621	RecQ helicase protein-like 5 beta
IPI:IPI00119366.9	2	135.038	8.36768	1.16625	Isoform 1 of ATP-dependent DNA helicase Q4
IPI:IPI00399663.1	3	286.348	5.31299	1.16638	Centromere associated protein-E
IPI:IPI00128292.2	2	32.3417	5.90967	1.1673	Obox5 protein
IPI:IPI00230263.4	2	52.6428	6.69775	1.16736	Expressed sequence 2 embryonic lethal
IPI:IPI00265654.2	2	89.4858	9.36377	1.16737	PREDICTED: TAF4B RNA polymerase II, TATA box binding protein (TBP)-associated factor
IPI:IPI00404529.1	3	128.92	6.1001	1.16738	Cell adhesion molecule with homology to L1CAM
IPI:IPI00120716.2	2	37.222	5.99854	1.16762	Guanine nucleotide-binding protein G(I)/G(S)/G(T) beta subunit 1
IPI:IPI00169971.2	2	84.6098	7.98682	1.16772	Isoform 1 of Phosphoinositide 3-kinase regulatory subunit 6
IPI:IPI00652771.1	2	66.2697	9.43701	1.16778	Leiomodin 1 (smooth muscle)
IPI:IPI00274175.1	3	24.1561	10.3013	1.16801	PREDICTED: similar to ribosomal protein S8 isoform 1
IPI:IPI00131771.2	3	8.33247	10.1401	1.1688	Cytochrome c oxidase polypeptide VIc
IPI:IPI00321351.6	4	120.349	7.86963	1.17021	CDNA sequence BC031353
IPI:IPI00321170.7	10	45.9638	10.2134	1.1703	60S ribosomal protein L3
IPI:IPI00338954.3	3	135.507	6.20166	1.17078	SAM and SH3 domain-containing protein 1
IPI:IPI00751655.1	5	226.841	9.40771	1.17119	PREDICTED: similar to SH3 and multiple ankyrin repeat domains protein 1
IPI:IPI00752883.1	4	276.699	9.74463	1.17135	PREDICTED: similar to very large inducible GTPase 1 isoform A
IPI:IPI00331734.4	5	13.4135	10.5796	1.17205	Histone H2A.Z
IPI:IPI00461832.2	2	70.3841	7.7085	1.1736	U3 small nucleolar RNA-associated protein 6 homolog
IPI:IPI00124102.1	2	28.2561	8.6167	1.17402	Aquaporin-5
IPI:IPI00229894.1	3	296.287	7.60596	1.17404	Isoform 4 of Adenomatous polyposis coli protein
IPI:IPI00311448.4	2	51.1098	9.23193	1.17416	Isoform 1 of Carboxypeptidase A6 precursor
IPI:IPI00676848.1	3	58.5797	5.90967	1.17442	Isoform 2 of Vomeromodulin precursor
IPI:IPI00222021.4	2	166.827	8.08936	1.17506	Hypothetical protein BC056349
IPI:IPI00228647.2	2	117.12	5.96045	1.17545	Hypothetical Permeases for amino acids and related compounds, family II containing protein
IPI:IPI00665699.1	6	11.0079	10.272	1.17549	PREDICTED: similar to H3 histone, family 3B
IPI:IPI00153891.1	2	49.12	8.6167	1.17626	Carboxypeptidase A5 precursor
IPI:IPI00315949.2	2	44.0241	5.2876	1.17699	Serpinb3c
IPI:IPI00625346.2	4	266.751	5.93506	1.17705	4933425L03Rik protein
IPI:IPI00663929.1	2	14.1504	10.1108	1.17727	PREDICTED: similar to ribosomal protein S11
IPI:IPI00625025.3	5	17.7529	11.3706	1.17737	PREDICTED: similar to ribosomal protein L24
IPI:IPI00671272.1	2	134.203	6.7124	1.17761	PREDICTED: hypothetical protein LOC78809
IPI:IPI00469260.3	2	109.291	4.99561	1.17781	116 kDa U5 small nuclear ribonucleoprotein component
IPI:IPI00453815.2	2	71.4678	8.33838	1.1783	Transforming growth factor beta regulated gene 4
IPI:IPI00468120.1	2	149.978	8.86572	1.17863	Isoform 1 of Pleckstrin homology-like domain family B member 1
IPI:IPI00754341.1	16	165.772	8.99756	1.17891	PREDICTED: similar to Solute carrier family 12 member 2
IPI:IPI00357734.4	3	273.578	5.22412	1.1798	Novel protein
IPI:IPI00308882.4	4	79.6975	5.71924	1.18083	NADH-ubiquinone oxidoreductase 75 kDa subunit, mitochondrial precursor
IPI:IPI00266111.4	2	76.4108	5.5542	1.18231	FCH and double SH3 domains 1
IPI:IPI00754134.1	2	168.946	7.98682	1.18254	MKIAA0515 protein
IPI:IPI00128278.1	6	527.166	6.13818	1.18327	Ciliary dynein heavy chain 5
IPI:IPI00453777.2	2	17.5891	5.08447	1.18331	ATP synthase delta chain, mitochondrial precursor
IPI:IPI00270362.2	2	99.4409	7.1958	1.18336	Isoform 2 of Rap guanine nucleotide exchange factor 4
IPI:IPI00349528.1	3	65.092	8.96826	1.18495	PREDICTED: hypothetical protein LOC75051
IPI:IPI00229888.1	2	119.512	8.70459	1.18514	Isoform PLD1B of Phospholipase D1
IPI:IPI00405756.5	3	90.776	7.38623	1.18528	91 kDa protein
IPI:IPI00119632.3	2	95.4739	8.38232	1.18545	Putative rRNA methyltransferase 3
IPI:IPI00137280.8	2	245.167	9.75928	1.18644	PREDICTED: hypothetical protein LOC381522
IPI:IPI00626015.2	2	9.03377	10.7261	1.18833	9 kDa protein
IPI:IPI00755249.1	2	142.301	11.6343	1.18838	PREDICTED: similar to jumonji domain containing 3
IPI:IPI00378525.3	2	110.978	4.94482	1.1886	PREDICTED: hypothetical protein LOC77481
IPI:IPI00757380.1	4	218.646	7.60596	1.18909	PREDICTED: similar to Protein FAM38A
IPI:IPI00331164.3	2	44.9635	9.86182	1.18954	Svs2 protein (Fragment)
IPI:IPI00115564.4	10	32.7521	9.71533	1.19044	ADP/ATP translocase 1
IPI:IPI00331044.5	2	161.806	6.66846	1.19119	Copper-transporting ATPase 1
IPI:IPI00123087.4	7	112.68	7.1958	1.1921	MKIAA1505 protein
IPI:IPI00126131.3	2	104.481	6.62451	1.19217	Exostosin-like 3
IPI:IPI00403802.1	3	138.015	4.77979	1.19353	interphotoreceptor matrix proteoglycan 2
IPI:IPI00755720.1	5	516.522	6.354	1.19355	517 kDa protein
IPI:IPI00356667.4	5	126.055	5.21143	1.19366	Protocadherin 17
IPI:IPI00121149.1	18	172.776	9.33447	1.19412	Isoform 3 of Ribosome-binding protein 1
IPI:IPI00468181.2	2	105.136	7.23975	1.19514	IQ motif and Sec7 domain 2
IPI:IPI00123316.1	9	32.6607	4.7417	1.1953	Isoform 1 of Tropomyosin 1 alpha chain
IPI:IPI00128976.2	2	38.6529	9.71533	1.196	Peroxisome biogenesis factor 16
IPI:IPI00760082.1	4	224.294	5.5542	1.19623	Isoform 3 of Rootletin
IPI:IPI00755395.1	4	191.915	7.86963	1.19806	Isoform 5 of Ankyrin-1
IPI:IPI00754271.1	2	51.4623	7.84033	1.19978	PREDICTED: similar to restin-like 2 isoform 4
IPI:IPI00754998.1	4	687.03	4.75439	1.19985	Isoform 1 of Monogenic audiogenic seizure susceptibility protein 1 precursor
IPI:IPI00751585.1	2	112.296	8.47021	1.20052	PREDICTED: similar to PHD finger protein 20
IPI:IPI00225761.5	2	135.091	8.42627	1.2006	Isoform 1 of Protein KIAA1543
IPI:IPI00753014.1	4	128.168	9.20264	1.20122	128 kDa protein
IPI:IPI00121550.1	9	35.172	8.646	1.20187	Sodium/potassium-transporting ATPase subunit beta-1
IPI:IPI00229575.2	3	98.6379	8.95361	1.20202	piwi-like 4
IPI:IPI00480321.2	2	170.285	6.60986	1.20292	Glucocorticoid receptor DNA binding factor 1
IPI:IPI00469340.1	2	45.4285	7.41553	1.20306	Hypothetical protein Got1l1
IPI:IPI00128296.1	6	46.9742	8.1626	1.20428	Creatine kinase, ubiquitous mitochondrial precursor
IPI:IPI00122958.1	2	35.1954	6.20166	1.20468	Induced myeloid leukemia cell differentiation protein Mcl-1 homolog
IPI:IPI00751607.1	2	32.9976	6.59521	1.20484	PREDICTED: similar to transcriptional activator protein Pur-alpha isoform 1
IPI:IPI00663736.1	3	146.538	8.85107	1.20508	PREDICTED: similar to Ras GTPase-activating protein SynGAP
IPI:IPI00222275.1	2	83.5452	8.01611	1.206	ZINC FINGER PROTEIN 16 homolog
IPI:IPI00474450.1	5	425.552	5.93506	1.20631	Dystrophin
IPI:IPI00116875.3	3	93.3476	6.17627	1.20754	Ubiquitin specific protease 16
IPI:IPI00749908.1	3	171.696	7.23975	1.20774	PREDICTED: similar to tensin-like SH2 domain containing 1
IPI:IPI00116154.2	2	13.8379	8.11865	1.20809	Cytochrome c oxidase, subunit Vb
IPI:IPI00454019.2	2	127.228	6.56592	1.2082	T1 homolog
IPI:IPI00553766.2	3	117.617	9.37842	1.20891	Novel WD domain, G-beta repeat domain containing protein
IPI:IPI00466650.1	3	71.7014	6.72705	1.20941	Isoform 2 of Calcium/calmodulin-dependent 3',5'-cyclic nucleotide phosphodiesterase 1C
IPI:IPI00626089.2	2	75.8429	8.33838	1.21126	76 kDa protein
IPI:IPI00330348.1	2	89.0455	7.62061	1.21166	Isoform 2 of DNA replication licensing factor MCM8
IPI:IPI00751827.1	7	334.186	6.91748	1.21244	PREDICTED: similar to fetal Alzheimer antigen isoform 2
IPI:IPI00274747.6	2	88.7348	6.3667	1.21257	Cold shock domain-containing protein E1
IPI:IPI00319691.4	2	117.3	6.60986	1.21296	Beta1,4-N-acetylgalactosaminyltransferase IV
IPI:IPI00625729.1	3	65.0523	8.79248	1.21411	Keratin, type II cytoskeletal 1
IPI:IPI00380735.1	2	123.811	6.82959	1.21423	Phosphorylase b kinase beta regulatory chain
IPI:IPI00720058.2	5	74.0817	9.39307	1.21586	nucleolar and coiled-body phosphoprotein 1 isoform B
IPI:IPI00674757.1	3	168.188	6.0874	1.21696	PREDICTED: retinoblastoma-associated protein 140 isoform 3
IPI:IPI00421244.4	2	115.013	6.81494	1.21725	Integrin alpha 4
IPI:IPI00309259.3	3	148.969	7.84033	1.21768	Isoform 1 of Partitioning-defective 3 homolog
IPI:IPI00321646.3	6	203.587	7.06396	1.21775	Isoform 1 of Proteasome-associated protein ECM29 homolog
IPI:IPI00121462.1	2	47.9973	6.22705	1.219	Keratin, type I cytoskeletal 23
IPI:IPI00224935.3	2	52.8317	7.6499	1.21936	Isoform Short of Acetylcholine receptor protein, gamma subunit precursor
IPI:IPI00408035.1	2	40.2784	7.72314	1.22041	Trace amine-associated receptor 7d
IPI:IPI00421028.2	5	235.555	5.80811	1.22163	dysferlin
IPI:IPI00336291.5	2	130.468	6.59521	1.2218	RIKEN cDNA 2210010N04 gene
IPI:IPI00308276.5	2	69.506	5.70654	1.22385	Kelch repeat and BTB domain-containing protein 3
IPI:IPI00751274.1	2	281.905	6.87354	1.22406	PREDICTED: similar to Myosin-18B
IPI:IPI00336281.1	2	162.722	5.38916	1.2245	Isoform 1 of Golgin subfamily A member 3
IPI:IPI00751561.1	2	70.4634	9.05615	1.22677	Inhibitor of four 1
IPI:IPI00378496.4	3	58.3749	5.31299	1.22833	LON peptidase N-terminal domain and ring finger 2
IPI:IPI00468097.3	3	340.659	5.66846	1.22878	341 kDa protein
IPI:IPI00626330.1	2	19.2268	9.71533	1.23044	19 kDa protein
IPI:IPI00620557.1	3	127.715	8.60205	1.23047	SMC5 structural maintenance of chromosomes 5-like 1
IPI:IPI00467917.1	2	104.778	6.34131	1.23052	PDZ domain containing 6
IPI:IPI00667238.1	2	178.014	5.33838	1.23062	PREDICTED: HECT, C2 and WW domain containing E3 ubiquitin protein ligase 1 isoform 7
IPI:IPI00228877.1	4	117.323	6.78564	1.23236	Isoform 1 of Connector enhancer of kinase suppressor of ras 2
IPI:IPI00453654.1	3	219.829	7.40088	1.23241	Helicase with zinc finger domain
IPI:IPI00123183.2	2	28.6442	7.43018	1.2337	Aquaporin-1
IPI:IPI00556897.1	2	101.537	7.51807	1.23529	Isoform 2 of UPF0258 protein KIAA1024
IPI:IPI00608024.2	3	116.254	6.59521	1.23567	Histone deacetylase 9
IPI:IPI00129264.1	2	82.2984	9.20264	1.23703	Vinexin
IPI:IPI00230319.1	2	78.8234	8.71924	1.23765	Isoform 2 of Solute carrier organic anion transporter family member 1B2
IPI:IPI00132357.1	2	44.9345	8.17725	1.23775	WEAKLY SIMILAR TO CHLAMYDOMONAS REINHARDTII STRAIN 1132D-FLAGELLAR PROTOFILAMENT RIBBON PROTEIN
IPI:IPI00118119.1	2	44.3594	7.7085	1.23838	LIM/homeobox protein Lhx5
IPI:IPI00126677.1	2	135.415	6.48096	1.23904	Probable phospholipid-transporting ATPase IH
IPI:IPI00117667.1	2	53.3168	8.67529	1.23992	Insulin receptor substrate-3 (Fragment)
IPI:IPI00115663.1	2	141.634	5.98584	1.24135	Dynactin-1
IPI:IPI00123429.1	3	173.405	7.56201	1.24148	Zinc finger protein GLI3
IPI:IPI00230133.4	13	22.4314	10.9165	1.24188	Histone H1.5
IPI:IPI00129351.3	2	84.1287	9.01221	1.24355	Serine/threonine-protein kinase Haspin
IPI:IPI00270054.1	3	84.9026	6.78564	1.24523	2',5'-oligoadenylate synthetase-like 11
IPI:IPI00229472.4	2	84.0211	9.53955	1.24537	RNA-binding protein 28
IPI:IPI00130729.3	3	120.649	7.86963	1.24639	Guanylyl cyclase GC-E precursor
IPI:IPI00187236.3	2	70.8432	8.19189	1.24651	Probable palmitoyltransferase ZDHHC13
IPI:IPI00114982.1	2	89.9455	6.04932	1.24658	Signal transducer and activator of transcription 5B
IPI:IPI00274030.3	4	104.126	8.04541	1.24669	splicing factor, arginine/serine-rich 8 isoform 1
IPI:IPI00336569.2	3	62.8935	8.93896	1.24686	Guf1 protein
IPI:IPI00678305.1	2	94.7531	7.47412	1.24698	PREDICTED: similar to putative pheromone receptor
IPI:IPI00124810.2	3	349.428	6.85889	1.2484	Serine-protein kinase ATM
IPI:IPI00410905.1	2	128.608	7.12256	1.24986	Isoform 5 of Calcium-activated potassium channel alpha subunit 1
IPI:IPI00265204.1	2	55.7977	7.23975	1.25098	PRAMEl7
IPI:IPI00661578.1	2	10.582	10.6089	1.2529	PREDICTED: similar to 60S ribosomal protein L29
IPI:IPI00223092.4	4	82.5914	9.14404	1.25381	Hydroxyacyl-Coenzyme A dehydrogenase, alpha subunit
IPI:IPI00752814.1	2	89.8559	6.26514	1.25505	PREDICTED: similar to High-affinity cAMP-specific and IBMX-insensitive 3,5-cyclic phosphodiesterase 8A
IPI:IPI00678034.2	4	146.228	9.17334	1.2555	PREDICTED: ubiquitin specific protease 31
IPI:IPI00169796.1	2	67.3726	9.01221	1.25563	Isoform 1 of Endonuclease VIII-like 3
IPI:IPI00136782.1	2	60.6674	7.57666	1.25656	Isoform 1 of DNA-directed RNA polymerase III 62 kDa polypeptide
IPI:IPI00230730.3	14	15.2475	11.2681	1.257	Histone H3.2
IPI:IPI00153340.1	2	17.5746	4.89404	1.26125	Complexin-3
IPI:IPI00757168.1	3	21.8356	10.6675	1.26186	PREDICTED: similar to 60S ribosomal protein L7a
IPI:IPI00670492.1	2	55.3932	8.71924	1.26438	Isoform 2 of Zinc finger protein 13
IPI:IPI00118237.2	2	37.5728	8.71924	1.26547	mitochondrial ribosomal protein L1 isoform 1
IPI:IPI00420332.1	3	179.19	7.63525	1.26707	RIKEN cDNA D130067I03
IPI:IPI00123878.4	2	49.0359	5.68115	1.2674	Isoform 1 of ATP-dependent RNA helicase DDX39
IPI:IPI00121332.1	4	86.6092	6.52197	1.26748	Zinc finger and BTB domain-containing protein 17
IPI:IPI00223385.1	2	225.98	5.63037	1.26835	Isoform 2 of Otoferlin
IPI:IPI00752560.1	4	118.019	11.4438	1.26858	PREDICTED: similar to PDZ domain-containing RING finger protein 4
IPI:IPI00230658.1	2	38.4054	9.83252	1.26966	Isoform 10 of Potassium voltage-gated channel subfamily KQT member 2
IPI:IPI00118676.3	3	46.1246	5.47803	1.27113	Eukaryotic initiation factor 4A-I
IPI:IPI00409922.3	3	26.1448	8.42627	1.27143	ATPase, H+ transporting, V1 subunit E isoform 1
IPI:IPI00624988.3	3	32.0907	8.17725	1.27205	32 kDa protein
IPI:IPI00752427.1	3	67.2272	9.0708	1.27268	67 kDa protein
IPI:IPI00753736.1	2	69.0251	9.56885	1.27487	PREDICTED: similar to ectonucleoside triphosphate diphosphohydrolase 4
IPI:IPI00117914.2	2	36.2519	6.80029	1.27507	Arginase 1
IPI:IPI00750390.1	2	184.96	6.27783	1.2759	185 kDa protein
IPI:IPI00131457.1	2	142.393	8.39697	1.276	Probable G-protein coupled receptor 124 precursor
IPI:IPI00308560.5	2	101.493	5.23682	1.27814	WD repeat domain 44
IPI:IPI00652806.1	2	77.7337	5.36377	1.27869	Chromogranin B
IPI:IPI00227449.1	3	65.7231	9.72998	1.27874	Hypothetical protein
IPI:IPI00751876.1	3	231.562	6.60986	1.28343	232 kDa protein
IPI:IPI00330783.1	3	65.321	9.37842	1.28385	High mobility group box 2-like 1
IPI:IPI00672254.1	2	78.8768	8.82178	1.29044	PREDICTED: similar to solute carrier organic anion transporter family, member 6c1
IPI:IPI00621784.1	2	95.6475	7.2251	1.29263	Isoform 4 of Cold autoinflammatory syndrome 1 protein homolog
IPI:IPI00410738.3	2	106.404	7.44482	1.29344	zinc finger protein 318 isoform 2
IPI:IPI00223055.2	2	87.6869	7.21045	1.29586	Glutaminyl-tRNA synthetase
IPI:IPI00758267.1	2	32.2828	9.02686	1.29629	Protein
IPI:IPI00409825.1	2	132.641	6.59521	1.29954	Isoform 2 of WD-repeat protein 35
IPI:IPI00230461.1	6	41.7058	9.92041	1.29958	Isoform RRp16.8 of Ribosome-binding protein 1
IPI:IPI00230353.1	2	69.6636	4.83057	1.29985	Hypothetical protein 4632413K17Rik
IPI:IPI00351345.5	3	44.2759	9.77393	1.30094	PREDICTED: similar to TSPY-like 5
IPI:IPI00720146.1	2	27.5859	8.63135	1.30122	Isoform 1 of Kallikrein-11 precursor
IPI:IPI00130116.1	2	172.255	7.56201	1.30289	Transient receptor potential cation channel subfamily M member 2
IPI:IPI00480427.1	4	149.007	8.36768	1.30386	F-box and leucine-rich repeat protein 10 isoform 3
IPI:IPI00669500.1	2	158.62	4.98291	1.3062	PREDICTED: similar to pericentrin isoform 3
IPI:IPI00322707.4	3	278.568	6.68311	1.30682	Transcriptional regulator ATRX
IPI:IPI00111523.3	2	121.407	5.8208	1.30727	Helicase (DNA) B
IPI:IPI00605025.1	2	15.8488	10.6821	1.30843	PREDICTED: similar to ribosomal protein S23
IPI:IPI00229629.4	2	159.793	5.47803	1.30952	Hypothetical protein Fryl
IPI:IPI00330300.2	3	123.042	6.62451	1.30957	unc-13 homolog D
IPI:IPI00112410.2	2	86.5725	7.00537	1.30969	Ankyrin repeat domain 3
IPI:IPI00750125.1	2	254.545	10.77	1.31266	PREDICTED: similar to AT rich interactive domain 1B (SWI1-like) isoform 3
IPI:IPI00267620.1	2	150.366	6.15088	1.3134	Kinase insert domain protein receptor
IPI:IPI00417066.3	4	76.7951	7.26904	1.31482	GTPase, IMAP family member 8
IPI:IPI00223713.4	21	21.1227	11.0044	1.31599	Histone H1.2
IPI:IPI00121435.1	2	34.0576	4.95752	1.31872	Phospholipid scramblase 2
IPI:IPI00752200.1	2	16.5077	9.18799	1.32104	17 kDa protein
IPI:IPI00754061.1	2	54.755	7.51807	1.32241	PREDICTED: similar to RT1 class Ia, locus A2 isoform 4
IPI:IPI00417153.2	3	174.61	5.63037	1.32307	Eukaryotic translation initiation factor 4 gamma, 3, isoform 1
IPI:IPI00378205.2	3	350.439	8.30908	1.3264	DNA polymerase zeta catalytic subunit
IPI:IPI00331075.4	2	43.2206	5.33838	1.32653	RNA U small nuclear RNA export adapter protein
IPI:IPI00380696.1	3	82.948	9.68604	1.3273	Hypothetical protein Ckap2l
IPI:IPI00222042.1	3	108.967	6.7417	1.3276	Sorting nexin-14
IPI:IPI00760055.1	2	62.7805	8.04541	1.32972	Protein kinase C, delta VI
IPI:IPI00662797.2	2	52.6755	7.86963	1.3303	PREDICTED: similar to ring finger protein 168
IPI:IPI00380484.1	2	76.0405	9.0708	1.33062	Macoilin
IPI:IPI00222032.2	4	134.461	6.01123	1.3324	phospholipase C, beta 2
IPI:IPI00622013.2	2	46.8797	10.0962	1.334	PREDICTED: RAS-like family 11 member B
IPI:IPI00340049.6	2	61.2501	5.19873	1.33424	PREDICTED: similar to CG15625-PA
IPI:IPI00228431.4	3	117.222	9.99365	1.33498	PREDICTED: synaptopodin isoform 2
IPI:IPI00467374.1	2	23.7784	9.92041	1.34396	SIMILAR TO ENIGMA HOMOLOG
IPI:IPI00475020.1	3	51.2383	8.60205	1.34441	Eukaryotic translation initiation factor 2, subunit 3, structural gene Y-linked
IPI:IPI00135122.4	3	118.922	9.5835	1.34668	PREDICTED: hypothetical protein LOC100515 isoform 1
IPI:IPI00319830.7	4	274.052	5.57959	1.34905	Spectrin beta chain, brain 1
IPI:IPI00125493.3	3	213.475	6.25244	1.35389	Isoform 1 of Myosin light chain kinase, smooth muscle
IPI:IPI00654952.2	3	65.5433	8.03076	1.35508	Insulin-like growth factor 2 mRNA-binding protein 2
IPI:IPI00753293.1	2	55.4145	6.34131	1.35815	55 kDa protein
IPI:IPI00135132.1	3	186.048	7.07861	1.36172	Kinesin family member 21B
IPI:IPI00127191.1	2	35.0305	8.63135	1.3624	Olfactory receptor MOR112-2
IPI:IPI00130920.1	2	270.245	4.83057	1.36265	Microtubule-associated protein 1B
IPI:IPI00330009.1	2	236.214	6.91748	1.36449	Polycystic kidney disease 1-like 3
IPI:IPI00754620.1	2	68.3536	6.91748	1.36933	PREDICTED: similar to Y57G11C.37
IPI:IPI00322729.3	5	131.729	8.79248	1.37172	Isoform 1 of AT-rich interactive domain-containing protein 5B
IPI:IPI00621162.1	3	125.634	5.64307	1.37227	PLASMA MEMBRANE CALCIUM-TRANSPORTING ATPASE 3 homolog
IPI:IPI00319858.1	2	61.036	8.1626	1.37434	Acetyl-coenzyme A transporter 1
IPI:IPI00757958.1	3	231.173	8.32373	1.38429	PREDICTED: SET-binding factor 2
IPI:IPI00400329.2	2	77.6583	8.96826	1.38525	NF-kappa-B-repressing factor
IPI:IPI00380983.3	2	53.9635	9.11475	1.38658	MRS2-like, magnesium homeostasis factor
IPI:IPI00756620.1	2	233.686	7.54736	1.39375	PREDICTED: similar to dedicator of cyto-kinesis 3
IPI:IPI00753263.1	2	16.5551	10.9751	1.39787	17 kDa protein
IPI:IPI00420553.4	4	119.884	7.28369	1.39923	Serine/threonine-protein kinase TAO2
IPI:IPI00659976.2	2	81.7912	9.39307	1.40175	PREDICTED: CLASP1 isoform 6
IPI:IPI00112339.2	2	84.0382	6.59521	1.40257	EPITHELIAL PROTEIN LOST IN NEOPLASM-B homolog
IPI:IPI00132439.3	3	113.949	5.60498	1.40877	Isoform CBF2 of CCAAT/enhancer-binding protein zeta
IPI:IPI00331484.1	2	42.1104	8.38232	1.40958	Isoform 5 of Nuclear factor 1 C-type
IPI:IPI00667340.2	3	51.5741	8.57275	1.41553	PREDICTED: similar to Kinesin-like protein KIF2C
IPI:IPI00663555.1	4	17.2794	10.4771	1.41865	PREDICTED: similar to ribosomal protein S18
IPI:IPI00123267.1	2	14.1183	5.19873	1.42165	Chromatin accessibility complex protein 1
IPI:IPI00223249.2	2	93.9825	6.81494	1.42413	PREDICTED: kinesin family member 6
IPI:IPI00342691.2	3	114.37	8.63135	1.44377	Toll-like receptor 13 precursor
IPI:IPI00127672.4	2	104.133	5.08447	1.44559	ER degradation enhancing alpha-mannosidase-like protein homologue
IPI:IPI00323819.3	3	13.3643	9.93506	1.44734	40S ribosomal protein S20
IPI:IPI00230365.4	3	48.001	5.05908	1.45235	Keratin, type I cytoskeletal 17
IPI:IPI00750987.1	2	125.058	5.96045	1.46215	Isoform Alpha-7X1B of Integrin alpha-7 precursor
IPI:IPI00404373.1	2	23.6234	11.1509	1.47365	Hypothetical protein
IPI:IPI00458005.3	2	205.608	6.26514	1.4751	PREDICTED: prematurely terminated mRNA decay factor-like isoform 2
IPI:IPI00754740.1	2	126.934	10.0669	1.48635	PREDICTED: similar to Centaurin-gamma 1
IPI:IPI00752546.1	5	51.6039	5.05908	1.48774	52 kDa protein
IPI:IPI00353083.5	2	65.8804	6.62451	1.48971	PREDICTED: similar to fidgetin-like 1
IPI:IPI00406441.3	2	57.5678	9.18799	1.49838	58 kDa protein
IPI:IPI00461330.1	2	82.0995	7.59131	1.50037	DNA polymerase epsilon
IPI:IPI00649131.2	2	56.79	9.80322	1.50256	Heterochromatin protein 2, binding protein 3
IPI:IPI00420227.2	2	159.183	6.53662	1.50928	Vpr-binding protein
IPI:IPI00319556.6	5	21.6562	11.605	1.51518	OTTMUSP00000000525
IPI:IPI00274407.1	2	49.477	7.56201	1.53543	Isoform 1 of Elongation factor Tu, mitochondrial precursor
IPI:IPI00315893.1	10	57.5869	6.96143	1.53671	Alpha-amylase 1 precursor
IPI:IPI00751773.1	5	476.685	6.56592	1.54062	PREDICTED: similar to vacuolar protein sorting 13D isoform 1 isoform 2
IPI:IPI00230264.4	4	15.0024	10.7407	1.56486	Histone H2A.x
IPI:IPI00395037.2	2	74.5189	7.86963	1.57872	Protein KIAA0323
IPI:IPI00128246.2	2	9.85501	7.73779	1.5833	10 kDa protein
IPI:IPI00453692.3	3	207	4.33545	1.58532	nestin
IPI:IPI00753482.1	2	170.167	6.66846	1.60035	PREDICTED: AT rich interactive domain 1A (Swi1 like) isoform 4
IPI:IPI00132880.1	2	29.4895	6.02393	1.60205	Similar to MALE STERILITY PROTEIN 2-LIKE PROTEIN
IPI:IPI00659554.1	3	184.985	5.45264	1.6025	PREDICTED: similar to projection protein PF6
IPI:IPI00227299.5	6	53.524	5.12256	1.60998	Vimentin
IPI:IPI00755769.1	2	98.6529	9.21729	1.61506	99 kDa protein
IPI:IPI00225945.1	2	42.0221	9.15869	1.62553	Similar to L-LACTATE DEHYDROGENASE A-LIKE
IPI:IPI00470989.1	2	84.1214	6.43018	1.71251	Neuroendocrine convertase 1 precursor
IPI:IPI00119787.4	2	516.695	5.45264	1.74607	Low-density lipoprotein receptor-related protein 1B precursor
IPI:IPI00276926.2	2	33.9799	9.80322	1.76294	Solute carrier family 25 (mitochondrial carrier; citrate transporter), member 1
IPI:IPI00665491.1	2	72.3485	7.7085	1.76368	Similar to N2,N2-dimethylguanosine tRNA methyltransferase
IPI:IPI00272591.3	2	313.586	4.85596	1.77943	MKIAA4226 protein
IPI:IPI00658850.1	2	386.933	5.90967	1.78537	PREDICTED: CUB and Sushi multiple domains 3 isoform 3
IPI:IPI00454053.5	4	145.552	9.29053	1.78617	PREDICTED: hypothetical protein LOC72097
IPI:IPI00224881.7	2	61.732	9.70068	1.79733	Hypothetical RNA-binding region RNP-1 (Fragment)
IPI:IPI00406689.1	2	17.0953	6.17627	1.80785	Hypothetical KRAB box containing protein, . (Fragment)
IPI:IPI00626662.1	2	54.6159	7.82568	1.81973	Retinal dehydrogenase 1
IPI:IPI00469962.2	2	81.5846	6.39209	1.82403	SIMILAR TO EHM2 GENE
IPI:IPI00117735.1	2	27.6044	9.46631	1.83741	Myelin P0 protein precursor
IPI:IPI00515195.1	2	175.222	5.37646	1.84799	eukaryotic translation initiation factor 4, gamma 1 isoform b
IPI:IPI00470960.1	2	92.7734	8.54346	1.85705	Glutamate receptor, metabotropic 4
IPI:IPI00409245.2	2	26.5669	9.18799	1.85973	27 kDa protein
IPI:IPI00606483.2	2	50.2971	8.39697	1.8656	50 kDa protein
IPI:IPI00406830.3	2	170.235	5.49072	1.91074	Sarcoma antigen NY-SAR-41
IPI:IPI00108978.4	2	139.106	7.12256	1.91284	Protein kinase C binding protein 1
IPI:IPI00280207.1	2	58.6406	4.93213	1.93605	Isoform 2 of Ubiquilin-1
IPI:IPI00652394.2	2	102.003	8.57275	1.95295	Isoform D of Proteoglycan-4 precursor
IPI:IPI00119685.1	2	60.6819	9.14404	1.97036	Cytochrome P450 27, mitochondrial precursor
IPI:IPI00223523.1	3	44.4148	8.54346	1.98012	Isoform 3b of Autoimmune regulator
IPI:IPI00626206.2	3	217.219	6.55127	2.04982	PREDICTED: similar to CG5514-PB, isoform B
IPI:IPI00654389.1	2	85.7442	5.85889	2.14029	Integrin alpha L
IPI:IPI00626585.2	2	143.837	6.13818	2.30079	Isoform 5 of Calcium-dependent secretion activator 2
IPI:IPI00671744.2	3	214.201	5.93506	2.34274	PREDICTED: fer-1-like 4
IPI:IPI00131763.1	7	24.7376	5.0083	2.44531	Parotid secretory protein precursor
IPI:IPI00754829.1	2	25.6982	10.0669	2.81291	26 kDa protein
IPI:IPI00122048.2	14	111.62	5.41455	2.92787	Sodium/potassium-transporting ATPase alpha-3 chain
IPI:IPI00126248.2	2	120.718	7.44482	2.94261	ATP citrate lyase
IPI:IPI00267909.3	2	224.176	7.13721	3.30003	PREDICTED: hypothetical protein LOC320473 isoform 1
IPI:IPI00263028.1	2	59.7082	9.15869	4.84857	Similar to PUTATIVE SERINE-RICH PROTEIN
